# Supplementary material for: Large-scale genomic analysis reveals the distribution and diversity of type VI secretion systems in Escherichia coli
Source: mSystems. 2025 Jun 18;10(7):e00105-25. doi: 10.1128/msystems.00105-25 (PMC12282107; doi:10.1128/msystems.00105-25)
Supplement: Supplemental Tables — Table S2 to S14. [file msystems.00105-25-s0005.xlsx]

## Sheet: Table S2
Secret6 name	T6SS-subclass annotation		Ma, 2013 name	T6SS-subclass annotation	Reference - GenBank, SecReT6
T6CP000292_NC_004431:3223023-3223523_[Escherichia_coli_CFT073]_[TssB]	tssB-i2		Ma_Group10_detA	tssB-i4b	T6CP016068
T6CP000293_NC_004431:3223582-3225120_[Escherichia_coli_CFT073]_[TssC]	tssC-i2		Ma_Group10_detB	tssC-i4b	T6CP016067
T6CP000294_NC_004431:3225140-3226477_[Escherichia_coli_CFT073]_[TssK]	tssK-i2		Ma_Group10_detC	tssD-i4b	T6CP016066
T6CP000295_NC_004431:3226474-3227139_[Escherichia_coli_CFT073]_[TssL]	tssL-i2		Ma_Group10_detD	tssE-i4b	T6CP009340
T6CP000296_NC_004431:3229545-3232181_[Escherichia_coli_CFT073]_[TssH]	tssH-i2		Ma_Group10_detE	tssF-i4b	T6CP016065
T6CP000297_NC_004431:3232193-3234655_[Escherichia_coli_CFT073]_[TssI]	tssI-i2		Ma_Group10_detF	tssG-i4b	T6CP005144
T6CP000298_NC_004431:3239189-3242527_[Escherichia_coli_CFT073]_[TssM]	tssM-i2		Ma_Group10_detG	tssI-i4b	T6CP005145
T6CP000300_NC_004431:3247486-3247914_[Escherichia_coli_CFT073]_[TssE]	tssE-i2		Ma_Group10_detH	putative type VI secretion protein	LR134080.1
T6CP005135_NC_017626:4853394-4854938_[Escherichia_coli_042]_[TssC]	tssC-i2		Ma_Group10_detI	PAAR	T6CP011360
T6CP005136_NC_017626:4870248-4873637_[Escherichia_coli_042]_[TssM]	tssM-i2		Ma_Group10_detJ	tssA-i4b	T6CP016062
T6CP005137_NC_017626:4875937-4877700_[Escherichia_coli_042]_[TssF]	tssF-i2		Ma_Group10_detK	tssJ-i4b	T6CP016061
T6CP005138_NC_017626:4877655-4878755_[Escherichia_coli_042]_[TssG]	tssG-i2		Ma_Group10_detL	tssK-i4b	T6CP016060
T6CP005139_NC_017626:4878736-4879272_[Escherichia_coli_042]_[TssJ]	tssJ-i2		Ma_Group10_detM	DotU family type IV/VI secretion system protein	CP028732.1
T6CP005140_NC_017626:4879275-4879706_[Escherichia_coli_042]_[TssE]	tssE-i2		Ma_Group10_detN	tssL-i4b	T6CP016059
T6CP005141_NC_017626:4893076-4893552_[Escherichia_coli_042]_[TssB]	tssB-i4b		Ma_Group10_detO	tssM-i4b	T6CP016058
T6CP005142_NC_017626:4893555-4895033_[Escherichia_coli_042]_[TssC]	tssC-i4b		Ma_Group10_detP	tssH-i4b	T6CP016057
T6CP005143_NC_017626:4895974-4897776_[Escherichia_coli_042]_[TssF]	tssF-i4b		Ma_Group10_detQ	tssH-i4b	T6CP016057
T6CP005144_NC_017626:4897767-4898699_[Escherichia_coli_042]_[TssG]	tssG-i4b		Ma_Group1_faoF	TagL	T6CP011356
T6CP005145_NC_017626:4898712-4900694_[Escherichia_coli_042]_[TssI]	tssI-i4b		Ma_Group1_faoH	tssH-i2	T6CP011018
T6CP005146_NC_017626:4901485-4902561_[Escherichia_coli_042]_[TssA]	tssA-i4b		Ma_Group1_faoI	VgrG-i2	T6CP016158
T6CP005147_NC_017626:4903139-4904551_[Escherichia_coli_042]_[TssK]	tssK-i4b		Ma_Group1_faoJ	VgrG-i2	CP096110.2
T6CP005148_NC_017626:4904890-4905480_[Escherichia_coli_042]_[TssL]	tssL-i4b		Ma_Group1_faoK	DUF4123 domain-containing protein	CP096110.2
T6CP005149_NC_017626:4908894-4911443_[Escherichia_coli_042]_[TssH]	tssH-i4b		Ma_Group1_faoM	HP	CP041002.1
T6CP005160_NC_017626:4852875-4853372_[Escherichia_coli_042]_[TssB]	tssB-i2		Ma_Group1_faoO	Vt4D	T6CP016161
T6CP005161_NC_017626:4854954-4856291_[Escherichia_coli_042]_[TssK]	tssK-i2		Ma_Group1_faoP	tssM-i2	SAMN35728132
T6CP005162_NC_017626:4859340-4861997_[Escherichia_coli_042]_[TssH]	tssH-i2		Ma_Group1_faoQ	tssA-i2	T6CP011021
T6CP005163_NC_017626:4863083-4865608_[Escherichia_coli_042]_[TssI]	tssI-i2		Ma_Group1_faoR	PAAR	CP096110.2
T6CP008393_NC_004431:3228862-3229353_[Escherichia_coli_CFT073]_[TssD]	tssD-i2		Ma_Group1_faoS	tssF-i2	T6CP011022
T6CP008394_NC_004431:3246946-3247482_[Escherichia_coli_CFT073]_[TssJ]	tssJ-i2		Ma_Group1_faoW	tssA-i2	T6CP008395
T6CP008395_NC_004431:3247914-3249290_[Escherichia_coli_CFT073]_[TssA]	tssA-i2		Ma_Group2_snoA	tssB-i2	T6CP015224
T6CP009062_NC_017626:4858680-4859171_[Escherichia_coli_042]_[TssD]	tssD-i2		Ma_Group2_snoG	tssH-i2	T6CP011018
T6CP009063_NC_017626:4905486-4908890_[Escherichia_coli_042]_[TssM]	tssM-i4b		Ma_Group2_snoH	VgrG-i2	T6CP016158
T6CP009064_NC_017626:4884070-4885437_[Escherichia_coli_042]_[TssA]	tssA-i2		Ma_Group2_snoI	HP	CU651637
T6CP009328_NC_017626:4856288-4856941_[Escherichia_coli_042]_[TssL]	tssL-i2		Ma_Group2_snoJ	HP	CP054230.1
T6CP009339_NC_017626:4873637-4875235_[Escherichia_coli_042]_[TssA]	tssA-i2		Ma_Group2_snoK	PAAR	T6CP011357
T6CP009340_NC_017626:4895559-4895981_[Escherichia_coli_042]_[TssE]	tssE-i4b		Ma_Group2_snoL	HP	CP054230.1
T6CP009341_NC_017626:4902569-4903120_[Escherichia_coli_042]_[TssJ]	tssJ-i4b		Ma_Group2_snoM	tssM-i2	T6CP011020
T6CP009482_NC_004431:3242520-3244130_[Escherichia_coli_CFT073]_[TssA]	tssA-i2		Ma_Group2_snoO	HP	CU651637
T6CP010969_JN837480:c950-471_[Escherichia_coli_RS218]_[TssD]	tssD-i1		Ma_Group2_snoP	DUF1240 domain-containing protein	CP120567.1
T6CP010970_JN837480:c2326-968_[Escherichia_coli_RS218]_[TssA]	tssA-i1		Ma_Group2_snoQ	tssF-i2	T6CP011022
T6CP010971_JN837480:c5354-2337_[Escherichia_coli_RS218]_[TssM]	tssM-i1		Ma_Group2_snoU	tssA-i2	T6CP011026
T6CP010972_JN837480:c5865-5386_[Escherichia_coli_RS218]_[TssM]	tssM-i1		Ma_Group3_saoI	HP	CP023388.1
T6CP010973_JN837480:c7327-5885_[Escherichia_coli_RS218]_[TssA]	tssA-i1		Ma_Group3_saoJ	HP	CP052057.1
T6CP010975_JN837480:c9130-8072_[Escherichia_coli_RS218]_[TssH]	tssH-i1		Ma_Group3_saoK	HP	CP028761.1
T6CP010977_JN837480:c10834-9686_[Escherichia_coli_RS218]_[TssH]	tssH-i1		Ma_Group3_saoN	tssM-i2	T6CP011020
T6CP010978_JN837480:c11608-10844_[Escherichia_coli_RS218]_[TssL]	tssL-i1		Ma_Group3_saoO	tssA-i2	T6CP011021
T6CP010979_JN837480:c12959-11613_[Escherichia_coli_RS218]_[TssK]	tssK-i1		Ma_Group3_saoP	HP	CP028761.1
T6CP010980_JN837480:c13486-12962_[Escherichia_coli_RS218]_[TssJ]	tssJ-i1		Ma_Group3_saoQ	HP	CP035498.1
T6CP010981_JN837480:c15830-14781_[Escherichia_coli_RS218]_[TssG]	tssG-i1		Ma_Group3_saoR	tssF-i2	T6CP011022
T6CP010982_JN837480:c17635-15794_[Escherichia_coli_RS218]_[TssF]	tssF-i1		Ma_Group4_deoB	tssC-i2	CP053231.1
T6CP010983_JN837480:c18066-17641_[Escherichia_coli_RS218]_[TssE]	tssE-i1		Ma_Group4_deoN	tssM-i2	T6CP011020
T6CP010984_JN837480:c19126-18071_[Escherichia_coli_RS218]_[TssC]	tssC-i1		Ma_Group5_dwoG	tssH-i2	T6CP011018
T6CP010985_JN837480:c19556-19089_[Escherichia_coli_RS218]_[TssC]	tssC-i1		Ma_Group5_dwoM	tssM-i2	T6CP011020
T6CP010986_JN837480:c20082-19579_[Escherichia_coli_RS218]_[TssB]	tssB-i1		Ma_Group5_dwoN	tssA-i2	T6CP011021
T6CP010987_JN837480:20788-21306_[Escherichia_coli_RS218]_[TssD]	tssD-i1		Ma_Group5_dwoO	tssF-i2 tssG-i2	CP037449.1
T6CP010988_JN837480:21527-23509_[Escherichia_coli_RS218]_[TssI]	tssI-i1		Ma_Group5_dwoR	tssA-i2	T6CP011026
T6CP011013_KF678349:1-501_[Escherichia_coli]_[TssB]	tssB-i1		Ma_Group7_ftoA	tssB-i2	T6CP015224
T6CP011014_KF678349:554-2098_[Escherichia_coli]_[TssC]	tssC-i2		Ma_Group7_ftoE	ompA-like (part)	CP135709.1
T6CP011015_KF678349:2116-3453_[Escherichia_coli]_[TssK]	tssK-i2		Ma_Group7_ftoI	tssI-i2	T6CP015230
T6CP011016_KF678349:3450-4115_[Escherichia_coli]_[TssL]	tssL-i2		Ma_Group7_ftoJ	HP	CP033762.1
T6CP011017_KF678349:5838-6329_[Escherichia_coli]_[TssD]	tssD-i2		Ma_Group7_ftoK	H repeat-associated protein yhhI	CU651637
T6CP011018_KF678349:6521-9166_[Escherichia_coli]_[TssH]	tssH-i2		Ma_Group7_ftoL	receptor protein	CU651637.1
T6CP011019_KF678349:9178-11658_[Escherichia_coli]_[TssI]	tssI-i2		Ma_Group7_ftoM	VgrG-i2	T6CP016158
T6CP011020_KF678349:16388-19741_[Escherichia_coli]_[TssM]	tssM-i2		Ma_Group7_ftoN	HP	CP019243.1
T6CP011021_KF678349:19707-21344_[Escherichia_coli]_[TssA]	tssA-i2		Ma_Group7_ftoO	HP	CP019243.1
T6CP011022_KF678349:24626-26386_[Escherichia_coli]_[TssF]	tssF-i2		Ma_Group7_ftoP	Vt6D	T6CP016166
T6CP011023_KF678349:26350-27429_[Escherichia_coli]_[TssG]	tssG-i2		Ma_Group7_ftoQ	tssM-i2	T6CP011020
T6CP011024_KF678349:27410-27814_[Escherichia_coli]_[TssJ]	tssJ-i2		Ma_Group7_ftoR	tssA-i2	T6CP011021
T6CP011025_KF678349:27950-28378_[Escherichia_coli]_[TssE]	tssE-i2		Ma_Group7_ftoS	HP	CP019243.1
T6CP011026_KF678349:28378-29754_[Escherichia_coli]_[TssA]	tssA-i2		Ma_Group7_ftoT	HP	CP019243.1
T6CP011028_KF678350:c1940-498_[Escherichia_coli]_[TssA]	tssA-i2		Ma_Group7_ftoZ	tssA-i2	T6CP011026
T6CP011029_KF678350:c5334-1867_[Escherichia_coli]_[TssM]	tssM-i1		Ma_Group8_dewA	tssD-i1	T6CP011027
T6CP011030_KF678350:c6856-5414_[Escherichia_coli]_[TssA]	tssA-i1		Ma_Group8_dewB	tssA-i1	T6CP011028
T6CP011031_KF678350:c10377-7618_[Escherichia_coli]_[TssH]	tssH-i1		Ma_Group8_dewC	tssM-i1	T6CP012927
T6CP011039_KF678350:c19098-18334_[Escherichia_coli]_[TssC]	tssC-i1		Ma_Group8_dewD	tssA-i1	T6CP011030
T6CP011356_NC_004431:3227152-3228804_[Escherichia_coli_CFT073]_[TagL]			Ma_Group8_dewE	type VI secretion system-associated protein TagO	CP053231.1
T6CP011357_NC_004431:3237489-3237749_[Escherichia_coli_CFT073]_[PAAR]			Ma_Group8_dewF	tssH-i1	T6CP013405
T6CP011358_NC_017626:4856944-4858674_[Escherichia_coli_042]_[TagL]			Ma_Group8_dewG	tssL-i1	T6CP011032
T6CP011359_NC_017626:4868837-4869103_[Escherichia_coli_042]_[PAAR]			Ma_Group8_dewH	tssK-i1	T6CP011033
T6CP011360_NC_017626:4901182-4901481_[Escherichia_coli_042]_[PAAR]			Ma_Group8_dewI	tssJ-i1	T6CP011034
T6CP012275_JN837480:c14764-13991_[Escherichia_coli_RS218]_[FHA]			Ma_Group8_dewJ	FHA	T6CP012400
T6CP012397_KF678349:14905-15240_[Escherichia_coli]_[PAAR]			Ma_Group8_dewK	tssG-i1	T6CP011035
T6CP012398_KF678349:21344-22927_[Escherichia_coli]_[PAAR]			Ma_Group8_dewL	tssF-i1	T6CP011036
T6CP012399_KF678349:4167-5780_[Escherichia_coli]_[TagL]			Ma_Group8_dewM	tssE-i1	T6CP011037
T6CP012400_KF678350:c14306-13026_[Escherichia_coli]_[FHA]			Ma_Group8_dewN	tssC-i1	T6CP011039
T6CP012401_KF678350:24197-25636_[Escherichia_coli]_[PAAR]			Ma_Group8_dewP	NA
T6CP013401_NZ_CP006632:c246582-246100_[Escherichia_coli_PCN033]_[TssD]	tssD-i1		Ma_Group8_dewR	tssI-i1	T6CP011042
T6CP013402_NZ_CP006632:c247958-246606_[Escherichia_coli_PCN033]_[TssA]	tssA-i1		Ma_Group9_sntA	tssD-i1	T6CP011027
T6CP013403_NZ_CP006632:c251403-247969_[Escherichia_coli_PCN033]_[TssM]	tssM-i1		Ma_Group9_sntB	tssA-i1	T6CP011028
T6CP013404_NZ_CP006632:c252927-251512_[Escherichia_coli_PCN033]_[TssA]	tssA-i1		Ma_Group9_sntC	tssM-i1	T6CP011029
T6CP013405_NZ_CP006632:c256455-253672_[Escherichia_coli_PCN033]_[TssH]	tssH-i1		Ma_Group9_sntD	tssA-i1	T6CP011030
T6CP013406_NZ_CP006632:c257225-256464_[Escherichia_coli_PCN033]_[TssL]	tssL-i1		Ma_Group9_sntE	type VI secretion system-associated protein TagO	CP053245.1
T6CP013407_NZ_CP006632:c258561-257230_[Escherichia_coli_PCN033]_[TssK]	tssK-i1		Ma_Group9_sntF	tssH-i1	T6CP011031
T6CP013408_NZ_CP006632:c259088-258564_[Escherichia_coli_PCN033]_[TssJ]	tssJ-i1		Ma_Group9_sntG	tssL-i1	T6CP011032
T6CP013409_NZ_CP006632:c261145-260390_[Escherichia_coli_PCN033]_[TssG]	tssG-i1		Ma_Group9_sntI	tssJ-i1	T6CP011034
T6CP013410_NZ_CP006632:c262183-261815_[Escherichia_coli_PCN033]_[TssG]	tssG-i1		Ma_Group9_sntJ	FHA	T6CP012400
T6CP013411_NZ_CP006632:c263997-262147_[Escherichia_coli_PCN033]_[TssF]	tssF-i1		Ma_Group9_sntK	tssG-i1	T6CP011035
T6CP013412_NZ_CP006632:c264414-264001_[Escherichia_coli_PCN033]_[TssE]	tssE-i1		Ma_Group9_sntL	tssF-i1	T6CP011036
T6CP013413_NZ_CP006632:c265896-264421_[Escherichia_coli_PCN033]_[TssC]	tssC-i1		Ma_Group9_sntM	tssE-i1	T6CP011037
T6CP013414_NZ_CP006632:c266706-266206_[Escherichia_coli_PCN033]_[TssB]	tssB-i1		Ma_Group9_sntO	tssB-i1	T6CP011040
T6CP013415_NZ_CP006632:267403-267921_[Escherichia_coli_PCN033]_[TssD]	tssD-i1		Ma_Group9_sntP	NA
T6CP015224_NZ_KB733141:180921-181421_[Escherichia_coli_KTE165]_[TssB]	tssB-i2		Ma_Group9_sntQ	type VI secretion system contractile sheath small subunit	CP135959.1
T6CP015225_NZ_KB733141:181480-183018_[Escherichia_coli_KTE165]_[TssC]	tssC-i2		Ma_Group9_sntR	tssD-i1	T6CP011041
T6CP015226_NZ_KB733141:183038-184375_[Escherichia_coli_KTE165]_[TssK]	tssK-i2		Ma_Group9_sntS	HP	CU651637.1
T6CP015227_NZ_KB733141:184372-185037_[Escherichia_coli_KTE165]_[TssL]	tssL-i2		Ma_Group9_sntT	HP	CP054230.1
T6CP015228_NZ_KB733141:186760-187251_[Escherichia_coli_KTE165]_[TssD]	tssD-i2		Ma_Group9_sntU	HP	CP033762.1
T6CP015229_NZ_KB733141:187442-190078_[Escherichia_coli_KTE165]_[TssH]	tssH-i2		Ma_Group9_sntV	ISAs1 family transposase	CP033762.1
T6CP015230_NZ_KB733141:190090-192648_[Escherichia_coli_KTE165]_[TssI]	tssI-i2		Ma_Group9_sntX	tssI-i1	T6CP011042
T6CP015231_NZ_KB733141:200762-202372_[Escherichia_coli_KTE165]_[TssA]	tssA-i2		DY_KO178_T6SS_AAA+_chaperone_ClpV_(TssH)	tssH-i2
T6CP016042_NZ_AOGL01000004:c11679-11200_[Escherichia_coli_SEPT362]_[TssD]	tssD-i1		DY_KO178_T6SS_component_Hcp	tssD-i2
T6CP016043_NZ_AOGL01000004:c13055-11706_[Escherichia_coli_SEPT362]_[TssA]	tssA-i1		DY_KO178_T6SS_component_TssA_(ImpA)	tssA-i2
T6CP016044_NZ_AOGL01000004:c16500-13066_[Escherichia_coli_SEPT362]_[TssM]	tssM-i1		DY_KO178_T6SS_component_TssB_(ImpBVipA)	tssB-i2
T6CP016045_NZ_AOGL01000004:c18021-16609_[Escherichia_coli_SEPT362]_[TssA]	tssA-i1		DY_KO178_T6SS_component_TssC_(ImpCVipB)	tssC-i2
T6CP016046_NZ_AOGL01000004:c21525-18766_[Escherichia_coli_SEPT362]_[TssH]	tssH-i1		DY_KO178_T6SS_component_TssF_(ImpGVasA)	tssF-i2
T6CP016047_NZ_AOGL01000004:c22295-21534_[Escherichia_coli_SEPT362]_[TssL]	tssL-i1		DY_KO178_T6SS_component_TssG_(ImpHVasB)	tssG-i2
T6CP016048_NZ_AOGL01000004:c23631-22300_[Escherichia_coli_SEPT362]_[TssK]	tssK-i1		DY_KO178_T6SS_component_TssK_(ImpJVasE)	tssK-i2
T6CP016049_NZ_AOGL01000004:c24158-23634_[Escherichia_coli_SEPT362]_[TssJ]	tssJ-i1		DY_KO178_T6SS_component_TssM1_(IcmFVasK)	tssM_A-i2
T6CP016050_NZ_AOGL01000004:c26542-25460_[Escherichia_coli_SEPT362]_[TssG]	tssG-i1		DY_KO178_T6SS_component_TssM2_(IcmFVasK)	tssM_B-i2
T6CP016051_NZ_AOGL01000004:c28356-26506_[Escherichia_coli_SEPT362]_[TssF]	tssF-i1		DY_KO178_T6SS_lysozyme-like_component_TssE	tssE-i2
T6CP016052_NZ_AOGL01000004:c28773-28360_[Escherichia_coli_SEPT362]_[TssE]	tssE-i1		DY_KO178_T6SS_outer_membrane_component_TssL_(ImpKVasF)	tssL-i2
T6CP016053_NZ_AOGL01000004:c30255-28780_[Escherichia_coli_SEPT362]_[TssC]	tssC-i1		DY_KO178_T6SS_secretion_lipoprotein_TssJ_(VasD)	tssJ-i2
T6CP016054_NZ_AOGL01000004:c31065-30565_[Escherichia_coli_SEPT362]_[TssB]	tssB-i1		DY_KO178_Transposase_Integrase	ISEc12
T6CP016055_NZ_AOGL01000004:31762-32280_[Escherichia_coli_SEPT362]_[TssD]	tssD-i1		DY_KO178_VgrG_protein1	vgrG1-i2
T6CP016056_NZ_AOGL01000004:32490-34631_[Escherichia_coli_SEPT362]_[TssI]	tssI-i1		DY_KO178_VgrG_protein2	vgrG2-i2
T6CP016058_NZ_JACEFV010000001:c889436-886032_[Escherichia_coli]_[TssM]	tssM-i4b		DY_KO178_VgrG_protein3	vgrG3-i2
T6CP016061_NZ_JACEFV010000001:c892353-891802_[Escherichia_coli]_[TssJ]	tssJ-i4b
T6CP016063_NZ_JACEFV010000001:c896210-894228_[Escherichia_coli]_[TssI]	tssI-i4b
T6CP016064_NZ_JACEFV010000001:c897155-896223_[Escherichia_coli]_[TssG]	tssG-i4b
T6CP016066_NZ_JACEFV010000001:c899879-899373_[Escherichia_coli]_[TssD]	tssD-i4b
T6CP016074_NZ_JACEFV010000001:c921287-919689_[Escherichia_coli]_[TssA]	tssA-i4b
T6CP016079_NZ_JACEFV010000001:c939968-938631_[Escherichia_coli]_[TssK]	tssK-i4b
T6CP016141_KX118288:1-1902_[Escherichia_coli]_[Ct1A]	tssI-i1
T6CP016142_KX118288:1930-2391_[Escherichia_coli]_[Ct1B]
T6CP016143_KX118288:2411-7273_[Escherichia_coli]_[Ct1C]
T6CP016144_KX118288:7270-7521_[Escherichia_coli]_[Ct1D]
T6CP016145_KX118288:7636-7947_[Escherichia_coli]_[Ct1E]
T6CP016146_KX118287:1-1902_[Escherichia_coli]_[Ct3A]	tssI-i1
T6CP016147_KX118287:1930-2391_[Escherichia_coli]_[Ct3B]
T6CP016148_KX118287:2411-7210_[Escherichia_coli]_[Ct3C]
T6CP016149_KX118287:7212-7577_[Escherichia_coli]_[Ct3D]
T6CP016150_KX118290:81-2081_[Escherichia_coli]_[Het2A]	tssD-i4b
T6CP016151_KX118290:2071-2733_[Escherichia_coli]_[Het2B]
T6CP016152_KX118289:81-1430_[Escherichia_coli]_[Het1]	tssD-i2
T6CP016153_KX118289:1508-1858_[Escherichia_coli]_[Het2]	tssD-i2
T6CP016154_KX118289:1861-2145_[Escherichia_coli]_[Het3]
T6CP016155_KX118289:2331-2552_[Escherichia_coli]_[Het4]
T6CP016156_KX118289:2553-2843_[Escherichia_coli]_[Het5]
T6CP016157_KX118289:3252-3542_[Escherichia_coli]_[Het6]
T6CP016158_KX118293:1-2514_[Escherichia_coli]_[Vt4A]	tssI-i2
T6CP016159_KX118293:2536-3138_[Escherichia_coli]_[Vt4B]
T6CP016160_KX118293:3140-3691_[Escherichia_coli]_[Vt4C]
T6CP016161_KX118293:3769-4983_[Escherichia_coli]_[Vt4D]
T6CP016162_KX118293:5040-8366_[Escherichia_coli]_[Vt4E]	tssM-i2
T6CP016163_KX118292:1-2481_[Escherichia_coli]_[Vt6A]	tssI-i2
T6CP016164_KX118292:2514-3167_[Escherichia_coli]_[Vt6B]
T6CP016165_KX118292:3177-3626_[Escherichia_coli]_[Vt6C]
T6CP016166_KX118292:3732-4946_[Escherichia_coli]_[Vt6D]
T6CP016167_KX118286:c609-1_[Escherichia_coli]_[Ct5A]
T6CP016168_KX118286:838-4971_[Escherichia_coli]_[Ct5B]
T6CP016169_KX118286:4992-5834_[Escherichia_coli]_[Ct5C]
T6CP016170_KX118286:5882-6820_[Escherichia_coli]_[Ct5D]

## Sheet: Table S3
		CT6SSi2	CT6SSi1	CT6SSi4b	C-multiple	P-multiple	PT6SSi2	PT6SSi1	PT6SSi4b	DB1_CT6SSi2	DB1_CT6SSi1	DB1_CT6SSi4b	DB1_PT6SSi2	DB1_PT6SSi1	DB1_PT6SSi4b	DB2_CT6SSi2	DB2_CT6SSi1	DB2_CT6SSi4b	DB2_PT6SSi2	DB2_PT6SSi1	DB2_PT6SSi4b
E. coli	131610	20,7%	40,4%	1,3%	7,8%	14,7%	28,3%	55,9%	1,3%	11,5%	1,5%	1,3%	21,5%	10,8%	1,3%	18,9%	40,4%	1,3%	28,2%	55,9%	1,3%
PG	N	CT6SSi2	CT6SSi1	CT6SSi4b	C-multiple	P-multiple	PT6SSi2	PT6SSi1	PT6SSi4b	DB1_CT6SSi2	DB1_CT6SSi1	DB1_CT6SSi4b	DB1_PT6SSi2	DB1_PT6SSi1	DB1_PT6SSi4b	DB2_CT6SSi2	DB2_CT6SSi1	DB2_CT6SSi4b	DB2_PT6SSi2	DB2_PT6SSi1	DB2_PT6SSi4b
A	26922	3,5%	21,7%	2,4%	2,3%	3,0%	4,8%	26,0%	2,4%	0,6%	0,0%	2,4%	1,3%	0,3%	2,4%	3,5%	21,7%	2,4%	4,8%	26,0%	2,4%
B1	40059	19,3%	53,0%	1,8%	15,1%	20,4%	22,6%	69,5%	1,9%	11,2%	0,0%	1,8%	14,0%	0,0%	1,9%	19,3%	53,0%	1,8%	22,6%	69,5%	1,9%
B2	26148	60,3%	11,7%	0,0%	11,2%	36,7%	90,7%	38,1%	0,0%	31,3%	7,2%	0,0%	75,7%	37,6%	0,0%	51,1%	11,7%	0,0%	90,6%	38,0%	0,0%
C	4381	3,1%	38,6%	0,0%	2,9%	3,4%	3,7%	40,6%	0,0%	0,1%	0,0%	0,0%	0,0%	0,0%	0,0%	3,1%	38,6%	0,0%	3,7%	40,6%	0,0%
cladeI	489	3,1%	22,9%	0,0%	1,8%	2,0%	3,1%	44,2%	0,0%	0,0%	0,0%	0,0%	0,0%	3,9%	0,0%	3,1%	22,9%	0,0%	3,1%	44,2%	0,0%
D	11207	2,2%	64,9%	2,1%	2,1%	2,5%	2,5%	81,7%	2,1%	0,2%	0,6%	2,1%	0,3%	32,7%	2,1%	2,2%	64,9%	2,1%	2,5%	81,7%	2,1%
E	16829	0,7%	74,8%	0,3%	0,4%	0,8%	0,8%	95,6%	0,3%	0,0%	0,2%	0,3%	0,0%	3,1%	0,3%	0,7%	74,8%	0,3%	0,8%	95,6%	0,3%
F	3031	0,1%	39,2%	0,0%	0,0%	0,1%	0,3%	42,7%	0,0%	0,0%	0,1%	0,0%	0,2%	0,3%	0,0%	0,1%	39,2%	0,0%	0,3%	42,7%	0,0%
G	2544	90,4%	8,6%	0,0%	7,7%	8,4%	98,5%	9,1%	0,0%	88,2%	0,0%	0,0%	98,5%	0,3%	0,0%	90,4%	8,6%	0,0%	98,5%	9,1%	0,0%
Source niche	N	CT6SSi2	CT6SSi1	CT6SSi4b	C-multiple	P-multiple	PT6SSi2	PT6SSi1	PT6SSi4b	DB1_CT6SSi2	DB1_CT6SSi1	DB1_CT6SSi4b	DB1_PT6SSi2	DB1_PT6SSi1	DB1_PT6SSi4b	DB2_CT6SSi2	DB2_CT6SSi1	DB2_CT6SSi4b	DB2_PT6SSi2	DB2_PT6SSi1	DB2_PT6SSi4b
Animal Feed	145	6,9%	38,6%	0,0%	4,1%	5,5%	9,0%	47,6%	0,0%	4,8%	0,0%	0,0%	6,9%	8,3%	0,0%	6,9%	38,6%	0,0%	9,0%	47,6%	0,0%
Aquatic	604	22,7%	32,3%	0,2%	4,8%	13,7%	24,7%	48,3%	0,2%	12,9%	0,7%	0,2%	18,0%	9,4%	0,2%	20,7%	32,3%	0,2%	24,7%	48,3%	0,2%
Companion Animal	4595	53,7%	29,3%	0,1%	11,8%	36,5%	58,3%	61,8%	0,1%	24,2%	8,6%	0,1%	51,8%	36,4%	0,1%	52,6%	29,3%	0,1%	58,3%	61,6%	0,1%
Environment	8171	14,6%	41,6%	0,6%	5,0%	9,5%	18,2%	55,0%	0,6%	9,5%	0,8%	0,6%	14,4%	8,3%	0,6%	13,5%	41,6%	0,6%	18,1%	55,0%	0,6%
Food	3569	13,0%	48,3%	0,1%	6,2%	9,2%	18,5%	62,1%	0,1%	7,5%	0,1%	0,1%	13,5%	3,4%	0,1%	12,7%	48,3%	0,1%	18,5%	62,1%	0,1%
Human	65700	23,2%	39,1%	2,4%	9,4%	17,2%	35,7%	56,4%	2,4%	11,9%	1,9%	2,4%	27,1%	12,7%	2,4%	20,7%	39,1%	2,4%	35,7%	56,4%	2,4%
Laboratory	1566	4,6%	4,7%	0,0%	0,9%	2,0%	5,1%	6,2%	0,0%	2,0%	0,1%	0,0%	4,3%	1,1%	0,0%	4,3%	4,7%	0,0%	5,1%	6,2%	0,0%
Livestock	26615	11,0%	51,4%	0,0%	6,8%	9,3%	12,9%	59,9%	0,0%	7,5%	0,2%	0,0%	9,5%	2,4%	0,0%	10,8%	51,4%	0,0%	12,9%	59,9%	0,0%
ND	965	14,8%	38,7%	0,6%	7,7%	12,4%	16,6%	56,2%	0,6%	10,4%	0,4%	0,6%	12,4%	5,7%	0,6%	14,4%	38,7%	0,6%	16,6%	56,2%	0,6%
Poultry	14571	25,1%	30,6%	0,0%	4,3%	12,8%	27,0%	47,8%	0,0%	16,5%	0,9%	0,0%	19,7%	13,7%	0,0%	21,9%	30,6%	0,0%	27,0%	47,8%	0,0%
Wild Animal	5109	18,9%	43,0%	0,2%	6,3%	13,1%	21,7%	58,9%	0,2%	10,0%	1,3%	0,2%	14,4%	11,3%	0,2%	17,4%	43,0%	0,2%	21,7%	58,9%	0,2%
Source curated	N	CT6SSi2	CT6SSi1	CT6SSi4b	C-multiple	P-multiple	PT6SSi2	PT6SSi1	PT6SSi4b	DB1_CT6SSi2	DB1_CT6SSi1	DB1_CT6SSi4b	DB1_PT6SSi2	DB1_PT6SSi1	DB1_PT6SSi4b	DB2_CT6SSi2	DB2_CT6SSi1	DB2_CT6SSi4b	DB2_PT6SSi2	DB2_PT6SSi1	DB2_PT6SSi4b
Clinical	1136	29,4%	29,7%	3,0%	8,1%	19,0%	54,6%	46,0%	3,0%	16,6%	3,9%	3,0%	46,8%	20,5%	3,0%	26,2%	29,7%	3,0%	54,4%	46,0%	3,0%
ExPEC	20523	40,1%	27,4%	0,3%	8,4%	24,5%	60,4%	50,0%	0,3%	20,2%	5,2%	0,3%	50,9%	29,7%	0,3%	34,6%	27,4%	0,3%	60,3%	50,0%	0,3%
Healthy-Community	571	38,0%	33,6%	0,2%	9,5%	20,5%	46,1%	49,6%	0,2%	18,7%	6,3%	0,2%	38,9%	29,9%	0,2%	32,0%	33,6%	0,2%	46,1%	49,6%	0,2%
IPEC	42791	13,3%	57,5%	0,1%	10,2%	13,1%	15,4%	71,0%	0,1%	7,3%	0,1%	0,1%	8,6%	0,6%	0,1%	13,2%	57,5%	0,1%	15,4%	71,0%	0,1%
Mixed	159	4,4%	24,5%	0,0%	2,5%	2,5%	6,9%	34,6%	0,0%	3,1%	0,0%	0,0%	5,7%	1,3%	0,0%	4,4%	24,5%	0,0%	6,9%	34,6%	0,0%
ND	65828	19,3%	33,8%	2,3%	6,0%	12,6%	25,9%	48,2%	2,3%	11,4%	1,2%	2,3%	20,0%	11,1%	2,3%	17,5%	33,7%	2,3%	25,9%	48,2%	2,3%
Non Pathogen	183	22,4%	33,3%	0,5%	2,2%	7,1%	27,3%	41,5%	0,5%	7,1%	0,5%	0,5%	22,4%	8,2%	0,5%	19,7%	33,3%	0,5%	27,3%	41,5%	0,5%
Pathogen	419	19,6%	30,5%	5,0%	6,9%	15,8%	52,5%	45,8%	5,0%	10,0%	3,1%	5,0%	47,7%	15,8%	5,0%	17,4%	30,5%	5,0%	52,5%	45,8%	5,0%
ExPEC type	N	CT6SSi2	CT6SSi1	CT6SSi4b	C-multiple	P-multiple	PT6SSi2	PT6SSi1	PT6SSi4b	DB1_CT6SSi2	DB1_CT6SSi1	DB1_CT6SSi4b	DB1_PT6SSi2	DB1_PT6SSi1	DB1_PT6SSi4b	DB2_CT6SSi2	DB2_CT6SSi1	DB2_CT6SSi4b	DB2_PT6SSi2	DB2_PT6SSi1	DB2_PT6SSi4b
APEC	446	44,8%	28,0%	0,2%	6,5%	20,6%	46,6%	50,4%	0,2%	30,3%	1,8%	0,2%	36,5%	19,7%	0,2%	39,7%	28,0%	0,2%	46,6%	50,4%	0,2%
BSI	4957	33,6%	23,6%	0,3%	5,8%	18,7%	66,4%	40,9%	0,3%	15,8%	3,6%	0,3%	56,7%	24,3%	0,3%	26,5%	23,6%	0,3%	66,2%	40,9%	0,3%
ExPEC	2524	28,4%	31,5%	0,0%	7,0%	18,6%	40,9%	51,1%	0,0%	14,5%	3,9%	0,0%	34,9%	22,7%	0,0%	26,1%	31,5%	0,0%	40,8%	51,0%	0,0%
No	42608	13,3%	57,6%	0,1%	10,3%	13,1%	15,4%	71,1%	0,1%	7,2%	0,1%	0,1%	8,6%	0,5%	0,1%	13,2%	57,6%	0,1%	15,3%	71,1%	0,1%
NS	68322	19,6%	33,7%	2,3%	6,0%	12,8%	26,7%	48,2%	2,3%	11,5%	1,3%	2,3%	20,8%	11,5%	2,3%	17,8%	33,7%	2,3%	26,7%	48,2%	2,3%
Respiratory	407	33,2%	23,1%	0,0%	7,6%	20,4%	64,1%	41,5%	0,0%	21,1%	5,9%	0,0%	60,2%	21,6%	0,0%	31,2%	23,1%	0,0%	64,1%	41,5%	0,0%
UPEC	12346	44,7%	28,2%	0,3%	9,8%	28,0%	61,6%	53,6%	0,3%	22,5%	6,2%	0,3%	51,5%	33,5%	0,3%	39,1%	28,2%	0,3%	61,5%	53,5%	0,3%
ExPEC STs	N	CT6SSi2	CT6SSi1	CT6SSi4b	C-multiple	P-multiple	PT6SSi2	PT6SSi1	PT6SSi4b	DB1_CT6SSi2	DB1_CT6SSi1	DB1_CT6SSi4b	DB1_PT6SSi2	DB1_PT6SSi1	DB1_PT6SSi4b	DB2_CT6SSi2	DB2_CT6SSi1	DB2_CT6SSi4b	DB2_PT6SSi2	DB2_PT6SSi1	DB2_PT6SSi4b
No	91046	17,4%	44,7%	1,5%	9,2%	15,8%	19,8%	61,8%	1,5%	8,8%	0,8%	1,5%	12,7%	7,6%	1,5%	16,9%	44,7%	1,5%	19,8%	61,8%	1,5%
ExST	40564	28,2%	30,8%	0,8%	4,6%	12,3%	47,1%	42,6%	0,8%	17,4%	3,1%	0,8%	41,2%	17,9%	0,8%	23,4%	30,7%	0,8%	47,1%	42,6%	0,8%
IPEC type	N	CT6SSi2	CT6SSi1	CT6SSi4b	C-multiple	P-multiple	PT6SSi2	PT6SSi1	PT6SSi4b	DB1_CT6SSi2	DB1_CT6SSi1	DB1_CT6SSi4b	DB1_PT6SSi2	DB1_PT6SSi1	DB1_PT6SSi4b	DB2_CT6SSi2	DB2_CT6SSi1	DB2_CT6SSi4b	DB2_PT6SSi2	DB2_PT6SSi1	DB2_PT6SSi4b
EHEC	24298	8,2%	63,7%	0,0%	7,9%	8,3%	8,3%	76,3%	0,0%	8,1%	0,0%	0,0%	8,3%	0,0%	0,0%	8,2%	63,7%	0,0%	8,3%	76,3%	0,0%
EIEC	356	1,1%	49,4%	0,0%	0,0%	0,6%	1,7%	76,4%	0,0%	0,0%	0,0%	0,0%	1,4%	2,5%	0,0%	1,1%	49,4%	0,0%	1,7%	76,4%	0,0%
EPEC	5176	8,5%	36,1%	0,0%	7,7%	8,5%	8,7%	50,9%	0,0%	7,1%	0,0%	0,0%	8,5%	0,4%	0,0%	8,5%	36,1%	0,0%	8,7%	50,9%	0,0%
ETEC	2266	3,4%	42,6%	0,0%	1,9%	3,1%	3,8%	51,1%	0,0%	2,3%	0,2%	0,0%	3,4%	0,6%	0,0%	3,4%	42,6%	0,0%	3,8%	51,1%	0,0%
ETEC/EHEC	102	0,0%	6,9%	0,0%	0,0%	0,0%	0,0%	9,8%	0,0%	0,0%	0,0%	0,0%	0,0%	0,0%	0,0%	0,0%	6,9%	0,0%	0,0%	9,8%	0,0%
ETEC/EPEC	46	0,0%	0,0%	0,0%	0,0%	0,0%	0,0%	26,1%	0,0%	0,0%	0,0%	0,0%	0,0%	0,0%	0,0%	0,0%	0,0%	0,0%	0,0%	26,1%	0,0%
ETEC/STEC	557	1,3%	18,1%	0,0%	0,4%	1,1%	1,3%	38,1%	0,0%	0,9%	0,0%	0,0%	1,1%	0,0%	0,0%	1,3%	18,1%	0,0%	1,3%	38,1%	0,0%
ND	501	27,7%	31,7%	0,4%	7,0%	19,8%	31,3%	59,1%	0,4%	13,2%	2,4%	0,4%	20,0%	17,2%	0,4%	24,0%	31,7%	0,4%	31,3%	59,1%	0,4%
No	88342	24,3%	32,2%	1,8%	6,6%	15,5%	34,5%	48,6%	1,8%	13,5%	2,2%	1,8%	27,8%	15,7%	1,8%	21,7%	32,2%	1,8%	34,4%	48,5%	1,8%
STEC	9966	31,6%	59,9%	0,5%	20,3%	30,8%	40,1%	75,3%	0,6%	7,0%	0,2%	0,5%	11,2%	1,7%	0,6%	31,3%	59,9%	0,5%	40,0%	75,3%	0,6%
Gender	N	CT6SSi2	CT6SSi1	CT6SSi4b	C-multiple	P-multiple	PT6SSi2	PT6SSi1	PT6SSi4b	DB1_CT6SSi2	DB1_CT6SSi1	DB1_CT6SSi4b	DB1_PT6SSi2	DB1_PT6SSi1	DB1_PT6SSi4b	DB2_CT6SSi2	DB2_CT6SSi1	DB2_CT6SSi4b	DB2_PT6SSi2	DB2_PT6SSi1	DB2_PT6SSi4b
Unspecified	128800	20,6%	40,7%	1,2%	7,8%	14,6%	27,6%	56,1%	1,3%	11,4%	1,4%	1,2%	20,9%	10,5%	1,3%	18,8%	40,7%	1,2%	27,6%	56,1%	1,3%
Female	1798	33,2%	27,4%	2,2%	10,2%	24,4%	58,9%	47,7%	2,2%	18,1%	4,7%	2,2%	49,3%	26,2%	2,2%	27,8%	27,4%	2,2%	58,8%	47,7%	2,2%
Male	1012	14,0%	25,1%	1,8%	4,5%	9,7%	51,8%	37,4%	1,8%	10,8%	2,0%	1,8%	49,3%	10,0%	1,8%	13,4%	25,1%	1,8%	51,7%	37,4%	1,8%
ST	N	CT6SSi2	CT6SSi1	CT6SSi4b	C-multiple	P-multiple	PT6SSi2	PT6SSi1	PT6SSi4b	DB1_CT6SSi2	DB1_CT6SSi1	DB1_CT6SSi4b	DB1_PT6SSi2	DB1_PT6SSi1	DB1_PT6SSi4b	DB2_CT6SSi2	DB2_CT6SSi1	DB2_CT6SSi4b	DB2_PT6SSi2	DB2_PT6SSi1	DB2_PT6SSi4b
ST11	14126	0,0%	79,5%	0,0%	0,0%	0,0%	0,0%	99,4%	0,0%	0,0%	0,0%	0,0%	0,0%	0,0%	0,0%	0,0%	79,5%	0,0%	0,0%	99,4%	0,0%
ST131	10228	25,0%	0,0%	0,0%	0,0%	0,0%	96,3%	0,0%	0,0%	24,9%	0,0%	0,0%	96,1%	0,0%	0,0%	24,9%	0,0%	0,0%	96,1%	0,0%	0,0%
ST10	7513	3,2%	17,9%	4,0%	1,6%	1,8%	4,8%	19,9%	4,0%	0,0%	0,0%	4,0%	0,0%	0,0%	4,0%	3,2%	17,9%	3,9%	4,8%	19,9%	4,0%
ST21	3783	0,0%	0,0%	0,0%	0,0%	0,0%	0,0%	0,0%	0,0%	0,0%	0,0%	0,0%	0,0%	0,0%	0,0%	0,0%	0,0%	0,0%	0,0%	0,0%	0,0%
ST69	2383	0,0%	79,9%	0,0%	0,0%	0,0%	0,0%	98,9%	0,0%	0,0%	0,0%	0,0%	0,0%	98,7%	0,0%	0,0%	79,9%	0,0%	0,0%	98,9%	0,0%
ST58	2340	0,0%	91,7%	0,0%	0,0%	0,6%	0,6%	95,3%	0,0%	0,1%	0,0%	0,0%	0,0%	0,0%	0,0%	0,0%	91,7%	0,0%	0,6%	95,3%	0,0%
ST73	2152	98,3%	0,0%	0,0%	0,0%	0,0%	99,3%	0,0%	0,0%	0,1%	0,0%	0,0%	98,5%	0,0%	0,0%	98,3%	0,0%	0,0%	99,3%	0,0%	0,0%
ST38	2032	1,3%	84,9%	0,6%	1,3%	1,7%	1,7%	98,7%	0,6%	0,0%	0,0%	0,6%	0,0%	0,0%	0,6%	1,3%	84,9%	0,6%	1,7%	98,7%	0,6%
ST95	1946	98,7%	18,0%	0,0%	17,8%	99,4%	99,8%	99,5%	0,0%	0,0%	12,1%	0,0%	0,8%	99,2%	0,0%	0,1%	18,0%	0,0%	98,7%	99,5%	0,0%
ST117	1909	94,0%	0,1%	0,0%	0,1%	0,1%	99,6%	0,1%	0,0%	91,6%	0,0%	0,0%	99,5%	0,1%	0,0%	94,0%	0,1%	0,0%	99,6%	0,1%	0,0%
ST17	1845	97,9%	95,6%	0,0%	94,5%	99,1%	99,2%	99,3%	0,0%	97,6%	0,0%	0,0%	99,2%	0,0%	0,0%	97,9%	95,6%	0,0%	99,2%	99,3%	0,0%
ST155	1490	2,3%	50,1%	0,3%	2,6%	3,2%	3,0%	65,7%	0,3%	0,1%	0,0%	0,3%	0,0%	0,0%	0,3%	2,3%	50,1%	0,3%	3,0%	65,7%	0,3%
ST410	1225	0,1%	3,8%	0,0%	0,0%	0,0%	0,1%	3,9%	0,0%	0,0%	0,0%	0,0%	0,0%	0,0%	0,0%	0,1%	3,8%	0,0%	0,1%	3,9%	0,0%
ST101	1208	0,1%	0,8%	0,0%	0,0%	0,0%	0,2%	1,9%	0,0%	0,1%	0,0%	0,0%	0,0%	0,0%	0,0%	0,1%	0,8%	0,0%	0,2%	1,9%	0,0%
ST1193	1190	96,1%	47,2%	0,0%	46,6%	98,8%	99,3%	99,0%	0,0%	96,1%	18,2%	0,0%	99,2%	98,5%	0,0%	95,5%	47,2%	0,0%	99,3%	98,8%	0,0%
ST442	1065	78,2%	74,1%	0,0%	58,0%	79,2%	79,5%	99,1%	0,0%	0,0%	0,0%	0,0%	0,0%	0,0%	0,0%	78,2%	74,1%	0,0%	79,5%	99,1%	0,0%
ST88	1041	0,0%	94,4%	0,0%	0,0%	0,9%	0,9%	97,9%	0,0%	0,0%	0,0%	0,0%	0,0%	0,0%	0,0%	0,0%	94,4%	0,0%	0,9%	97,9%	0,0%
ST648	1031	0,0%	84,2%	0,0%	0,0%	0,0%	0,0%	91,5%	0,0%	0,0%	0,0%	0,0%	0,0%	0,0%	0,0%	0,0%	84,2%	0,0%	0,0%	91,5%	0,0%
ST23	1007	0,0%	2,7%	0,0%	0,0%	0,0%	0,4%	2,9%	0,0%	0,2%	0,0%	0,0%	0,0%	0,0%	0,0%	0,0%	2,7%	0,0%	0,4%	2,9%	0,0%
ST167	957	0,0%	74,5%	0,0%	0,0%	0,1%	0,1%	99,2%	0,0%	0,0%	0,0%	0,0%	0,1%	0,0%	0,0%	0,0%	74,5%	0,0%	0,1%	99,2%	0,0%
ST48	928	1,0%	14,4%	0,0%	0,0%	0,0%	1,0%	15,2%	0,0%	0,0%	0,0%	0,0%	0,0%	0,0%	0,0%	1,0%	14,4%	0,0%	1,0%	15,2%	0,0%
ST405	927	0,0%	41,9%	0,0%	0,0%	0,0%	0,0%	89,4%	0,0%	0,0%	0,0%	0,0%	0,0%	0,0%	0,0%	0,0%	41,9%	0,0%	0,0%	89,4%	0,0%
ST32	913	0,0%	0,0%	0,0%	0,0%	0,0%	0,0%	0,0%	0,0%	0,0%	0,0%	0,1%	0,0%	0,0%	0,0%	0,0%	0,0%	0,0%	0,0%	0,0%	0,0%
ST162	912	0,2%	16,2%	0,0%	0,0%	0,3%	0,5%	86,6%	0,0%	0,0%	0,0%	0,0%	0,0%	0,0%	0,0%	0,2%	16,2%	0,0%	0,5%	86,6%	0,0%
ST127	876	95,9%	17,1%	0,0%	16,3%	97,4%	99,3%	98,1%	0,1%	95,5%	13,1%	0,0%	99,3%	97,8%	0,1%	95,9%	17,0%	0,0%	99,3%	98,1%	0,1%
ST33	857	22,6%	95,4%	0,0%	21,7%	23,7%	23,7%	99,1%	0,0%	0,1%	0,0%	0,0%	0,0%	0,0%	0,0%	22,6%	95,4%	0,0%	23,7%	99,1%	0,0%
ST12	834	93,9%	85,1%	0,0%	81,2%	97,0%	98,1%	98,4%	0,0%	93,8%	84,1%	0,0%	97,1%	98,4%	0,0%	93,9%	85,0%	0,0%	98,1%	98,4%	0,0%
ST16	803	0,0%	90,3%	0,0%	0,0%	0,0%	0,0%	98,8%	0,0%	0,0%	0,0%	0,0%	0,0%	0,0%	0,0%	0,0%	90,3%	0,0%	0,0%	98,8%	0,0%
ST372	802	89,2%	11,0%	0,0%	10,2%	89,2%	89,9%	89,7%	0,0%	0,2%	8,5%	0,0%	89,2%	89,7%	0,0%	89,2%	11,0%	0,0%	89,9%	89,4%	0,0%
ST744	746	0,0%	0,0%	0,0%	0,0%	0,0%	0,1%	0,1%	0,0%	0,0%	0,0%	0,0%	0,0%	0,0%	0,0%	0,0%	0,0%	0,0%	0,1%	0,1%	0,0%
ST297	722	2,2%	22,0%	0,0%	0,7%	2,6%	2,8%	87,8%	0,0%	0,1%	0,0%	0,0%	0,1%	0,0%	0,0%	2,2%	22,0%	0,0%	2,8%	87,8%	0,0%
ST655	671	0,0%	97,8%	0,0%	0,0%	0,0%	0,0%	99,9%	0,0%	0,0%	0,0%	0,0%	0,0%	0,0%	0,0%	0,0%	97,8%	0,0%	0,0%	99,9%	0,0%
ST93	669	0,1%	0,1%	0,0%	0,0%	0,0%	0,1%	0,1%	0,0%	0,0%	0,0%	0,0%	0,0%	0,0%	0,0%	0,1%	0,1%	0,0%	0,1%	0,1%	0,0%
ST29	619	0,6%	80,0%	0,2%	0,8%	0,8%	0,6%	97,1%	0,2%	0,2%	0,0%	0,2%	0,0%	0,0%	0,2%	0,6%	80,0%	0,2%	0,6%	97,1%	0,2%
ST34	565	38,8%	0,2%	38,6%	37,9%	38,8%	39,5%	0,5%	38,9%	0,0%	0,0%	38,6%	0,0%	0,0%	38,9%	38,8%	0,2%	38,6%	39,5%	0,5%	38,9%

## Sheet: Table S4
APEC	n		BSI	n		Respiratory	n		UPEC	n		ExPEC-others	n
ST117	90		ST131	1894		ST131	142		ST131	2471		ST131	353
ST429	22		ST73	351		ST127	25		ST73	941		ST10	143
ST95	17		ST95	307		ST73	20		ST69	623		ST59	126
ST3580	16		ST69	231		ST405	17		ST95	574		ST69	95
ST101	15		ST1193	135		ST12	14		ST1193	423		ST73	73
ST131	14		ST38	127		ST648	14		ST127	409		ST372	71
ST57	12		ST405	96		ST10	9		ST372	395		ST12	58
ST355	11		ST648	85		ST1193	9		ST12	340		ST167	55
ST428	10		ST10	80		ST167	9		ST38	313		ST394	52
ST10	9		ST410	72		ST69	9		ST10	250		ST127	51
ST23	9		ST12	71		ST38	8		ST405	246		ST95	51
ST350	9		ST127	64		ST372	6		ST410	234		ST38	49
ST155	8		ST88	52		ST410	5		ST167	227		ST58	49
ST297	7		ST167	42		ST95	5		ST648	194		ST1193	47
ST69	7		ST58	41		ST625	4		ST141	179		ST648	47
ST973	7		ST393	39		ST744	4		ST404	121		ST141	46
ST349	6		ST141	28		ST83	4		ST998	112		ST410	45
ST58	6		ST144	26		ST88	4		ST58	98		ST362	34
ST93	6		ST62	26		ST117	3		ST162	85		ST405	30
ST1914	5		ST23	24		ST361	3		ST80	84		ST6113	30
ST88	5		ST14	23		ST6210	3		ST420	71		ST162	28
ST10836	4		ST617	22		ST929	3		ST88	70		ST101	23
ST48	4		ST59	21		ST11120	2		ST349	69		ST62	22
ST7804	4		ST354	20		ST1236	2		ST144	63		ST354	19
ST1163	3		ST117	19		ST1262	2		ST224	63		ST224	18
ST135	3		ST349	17		ST141	2		ST617	61		ST457	18
ST140	3		ST744	17		ST155	2		ST361	57		ST617	18
ST162	3		ST93	16		ST162	2		ST744	52		ST34	17
ST1638	3		ST998	16		ST1735	2		ST297	51		ST88	16
ST1684	3		ST361	15		ST2604	2		ST354	51		ST135	15
ST2040	3		ST404	15		ST327	2		ST963	50		ST297	15
ST351	3		ST1057	14		ST58	2		ST457	48		ST117	14
ST362	3		ST101	13		ST617	2		ST537	47		ST23	14
ST646	3		ST46	13		ST641	2		ST636	47		ST361	13
ST1137	2		ST162	12		ST101	1		ST357	46		ST998	13
ST12959	2		ST363	12		ST10136	1		ST156	44		ST641	12
ST141	2		ST453	12		ST11091	1		ST117	42		ST744	12
ST1594	2		ST636	11		ST1204	1		ST961	42		ST46	11
ST1673	2		ST357	10		ST12380	1		ST14	41		ST155	10
ST212	2		ST538	10		ST12499	1		ST155	41		ST646	10
ST2223	2		ST963	10		ST1284	1		ST59	39		ST2015	8
ST224	2		ST224	9		ST13123	1		ST62	38		ST453	8
ST2280	2		ST44	9		ST1316	1		ST101	37		ST80	8
ST2473	2		ST1284	8		ST136	1		ST83	37		ST90	8
ST38	2		ST155	8		ST14	1		ST448	35		ST1735	7
ST453	2		ST372	8		ST14006	1		ST1859	33		ST963	7
ST457	2		ST457	8		ST1613	1		ST646	32		ST1125	6
ST569	2		ST550	8		ST1800	1		ST2015	30		ST1262	6
ST5840	2		ST68	8		ST2015	1		ST491	29		ST154	6
ST602	2		ST135	7		ST2137	1		ST362	28		ST156	6
ST648	2		ST409	7		ST2179	1		ST569	28		ST420	6
ST665	2		ST420	7		ST219	1		ST1735	27		ST428	6
ST744	2		ST48	7		ST224	1		ST135	25		ST44	6
ST79	2		ST537	7		ST2450	1		ST681	25		ST56	6
ST937	2		ST57	7		ST2526	1		ST1722	24		ST906	6
ST9862	2		ST607	7		ST2555	1		ST421	24		ST1722	5
ST1056	1		ST641	7		ST2599	1		ST453	24		ST21	5
ST1084	1		ST1431	6		ST2772	1		ST538	24		ST448	5
ST10944	1		ST156	6		ST2954	1		ST23	23		ST48	5
ST11215	1		ST226	6		ST3018	1		ST929	23		ST68	5
ST1125	1		ST2279	6		ST314	1		ST44	22		ST961	5
ST1148	1		ST390	6		ST328	1		ST68	22		ST1250	4
ST115	1		ST394	6		ST34	1		ST216	21		ST1308	4
ST1178	1		ST421	6		ST354	1		ST1057	20		ST2035	4
ST12	1		ST428	6		ST399	1		ST1431	20		ST216	4
ST124	1		ST450	6		ST404	1		ST393	20		ST2178	4
ST12767	1		ST501	6		ST420	1		ST973	19		ST349	4
ST1286	1		ST567	6		ST421	1		ST93	18		ST359	4
ST12919	1		ST80	6		ST4260	1		ST1196	17		ST393	4
ST12960	1		ST90	6		ST44	1		ST1262	17		ST404	4
ST12961	1		ST2659	5		ST442	1		ST2279	17		ST538	4
ST1303	1		ST362	5		ST443	1		ST2619	17		ST602	4
ST13736	1		ST491	5		ST450	1		ST355	17		ST93	4
ST1406	1		ST540	5		ST453	1		ST46	17		ST1079	3
ST1408	1		ST8671	5		ST457	1		ST394	16		ST1121	3
ST1551	1		ST91	5		ST4607	1		ST90	16		ST1123	3
ST1611	1		ST106	4		ST4611	1		ST196	15		ST1170	3
ST1640	1		ST1177	4		ST48	1		ST1385	14		ST1172	3
ST1859	1		ST1236	4		ST491	1		ST1670	14		ST1196	3
ST201	1		ST1249	4		ST500	1		ST1946	14		ST12044	3
ST2785	1		ST1415	4		ST517	1		ST428	14		ST1277	3
ST2792	1		ST1722	4		ST537	1		ST70	14		ST1284	3
ST29	1		ST2003	4		ST555	1		ST978	13		ST1508	3
ST3232	1		ST2015	4		ST5903	1		ST2604	12		ST1642	3
ST348	1		ST345	4		ST602	1		ST607	12		ST1727	3
ST354	1		ST448	4		ST616	1		ST641	12		ST2003	3
ST3589	1		ST8347	4		ST6224	1		ST968	12		ST2006	3
ST366	1		ST11021	3		ST636	1		ST1236	11		ST2008	3
ST369	1		ST1196	3		ST646	1		ST540	11		ST2030	3
ST371	1		ST14151	3		ST6578	1		ST8671	11		ST205	3
ST3721	1		ST1421	3		ST6600	1		ST2558	10		ST348	3
ST373	1		ST1434	3		ST8671	1		ST2659	10		ST3593	3
ST388	1		ST1480	3		ST8682	1		ST28	10		ST398	3
ST3998	1		ST154	3		ST8709	1		ST345	10		ST446	3
ST4045	1		ST2020	3		ST940	1		ST550	10		ST450	3
ST4118	1		ST28	3		ST961	1		ST555	10		ST491	3
ST448	1		ST315	3		ST998	1		ST91	10		ST555	3
ST4767	1		ST367	3					ST104	9		ST57	3
ST4981	1		ST4702	3					ST1284	9		ST70	3
ST538	1		ST544	3					ST2622	9		ST737	3
ST542	1		ST618	3					ST706	9		ST8492	3
ST567	1		ST6359	3					ST906	9		ST91	3
ST5853	1		ST676	3					ST1485	8		ST993	3
ST5908	1		ST83	3					ST1597	8		ST1011	2
ST5931	1		ST847	3					ST1851	8		ST104	2
ST5940	1		ST929	3					ST1858	8		ST1049	2
ST6096	1		ST968	3					ST2178	8		ST108	2
ST6255	1		ST973	3					ST2179	8		ST1081	2
ST6613	1		ST1011	2					ST2554	8		ST109	2
ST6619	1		ST10222	2					ST450	8		ST10951	2
ST6620	1		ST10237	2					ST48	8		ST1122	2
ST6621	1		ST10252	2					ST567	8		ST1252	2
ST68	1		ST10271	2					ST6355	8		ST1278	2
ST706	1		ST10288	2					ST8492	8		ST12956	2
ST7233	1		ST10320	2					ST106	7		ST1317	2
ST746	1		ST1081	2					ST1161	7		ST1340	2
ST752	1		ST1156	2					ST1170	7		ST140	2
ST7611	1		ST1218	2					ST1177	7		ST1403	2
ST7635	1		ST1231	2					ST12095	7		ST1431	2
ST8122	1		ST1316	2					ST13118	7		ST1485	2
ST8398	1		ST140	2					ST136	7		ST1611	2
ST847	1		ST14168	2					ST1434	7		ST164	2
ST8587	1		ST14188	2					ST1844	7		ST1670	2
ST9295	1		ST1423	2					ST205	7		ST1685	2
ST949	1		ST1459	2					ST2556	7		ST1702	2
			ST1485	2					ST295	7		ST1716	2
			ST1643	2					ST34	7		ST176	2
			ST165	2					ST399	7		ST1800	2
			ST1670	2					ST501	7		ST1858	2
			ST1798	2					ST517	7		ST1938	2
			ST196	2					ST624	7		ST1994	2
			ST205	2					ST625	7		ST2040	2
			ST212	2					ST8346	7		ST2079	2
			ST2307	2					ST1049	6		ST2083	2
			ST2562	2					ST126	6		ST2165	2
			ST2619	2					ST1278	6		ST2179	2
			ST2851	2					ST1304	6		ST2557	2
			ST297	2					ST1308	6		ST2604	2
			ST31	2					ST1317	6		ST2659	2
			ST355	2					ST14197	6		ST2678	2
			ST3572	2					ST227	6		ST28	2
			ST3672	2					ST4260	6		ST29	2
			ST398	2					ST533	6		ST3090	2
			ST416	2					ST847	6		ST327	2
			ST429	2					ST10320	5		ST336	2
			ST43	2					ST1159	5		ST388	2
			ST443	2					ST1231	5		ST399	2
			ST4450	2					ST200	5		ST40	2
			ST4862	2					ST2005	5		ST4260	2
			ST5022	2					ST2076	5		ST429	2
			ST542	2					ST2200	5		ST4398	2
			ST549	2					ST2450	5		ST442	2
			ST5667	2					ST2521	5		ST4981	2
			ST569	2					ST2851	5		ST5229	2
			ST598	2					ST2973	5		ST540	2
			ST681	2					ST315	5		ST5597	2
			ST683	2					ST348	5		ST569	2
			ST70	2					ST543	5		ST5901	2
			ST7092	2					ST6998	5		ST5910	2
			ST7401	2					ST714	5		ST603	2
			ST746	2					ST746	5		ST625	2
			ST803	2					ST939	5		ST6506	2
			ST8196	2					ST940	5		ST681	2
			ST8257	2					ST1011	4		ST6981	2
			ST8881	2					ST1079	4		ST6984	2
			ST10211	1					ST1083	4		ST706	2
			ST10212	1					ST1092	4		ST711	2
			ST10213	1					ST11	4		ST7401	2
			ST10214	1					ST11021	4		ST75	2
			ST10215	1					ST1136	4		ST83	2
			ST10216	1					ST1154	4		ST847	2
			ST10217	1					ST1312	4		ST86	2
			ST10218	1					ST140	4		ST9066	2
			ST10219	1					ST1423	4		ST940	2
			ST10220	1					ST1611	4		ST973	2
			ST10221	1					ST1643	4		ST10042	1
			ST10223	1					ST1702	4		ST10087	1
			ST10224	1					ST2013	4		ST10137	1
			ST10225	1					ST2020	4		ST10207	1
			ST10226	1					ST2144	4		ST10252	1
			ST10227	1					ST219	4		ST10512	1
			ST10228	1					ST2227	4		ST1057	1
			ST10229	1					ST226	4		ST1060	1
			ST10230	1					ST2628	4		ST1068	1
			ST10231	1					ST3018	4		ST1072	1
			ST10232	1					ST3580	4		ST10767	1
			ST10234	1					ST359	4		ST1080	1
			ST10235	1					ST3601	4		ST10886	1
			ST10236	1					ST363	4		ST1091	1
			ST10238	1					ST3672	4		ST10992	1
			ST10239	1					ST390	4		ST1101	1
			ST10240	1					ST40	4		ST11106	1
			ST10241	1					ST409	4		ST11114	1
			ST10242	1					ST4219	4		ST11130	1
			ST10243	1					ST4981	4		ST11131	1
			ST10244	1					ST5150	4		ST1119	1
			ST10245	1					ST547	4		ST11249	1
			ST10246	1					ST56	4		ST1126	1
			ST10247	1					ST602	4		ST11273	1
			ST10248	1					ST6332	4		ST1139	1
			ST10249	1					ST6701	4		ST1146	1
			ST10250	1					ST676	4		ST1158	1
			ST10251	1					ST720	4		ST1162	1
			ST10253	1					ST75	4		ST1163	1
			ST10254	1					ST7804	4		ST11637	1
			ST10255	1					ST99	4		ST1167	1
			ST10256	1					ST10472	3		ST11681	1
			ST10257	1					ST1056	3		ST11840	1
			ST10258	1					ST1060	3		ST11927	1
			ST10259	1					ST1122	3		ST11979	1
			ST10260	1					ST1126	3		ST1204	1
			ST10261	1					ST1147	3		ST12195	1
			ST10262	1					ST1155	3		ST12197	1
			ST10263	1					ST130	3		ST12200	1
			ST10264	1					ST14016	3		ST12202	1
			ST10265	1					ST14064	3		ST12266	1
			ST10266	1					ST1429	3		ST1236	1
			ST10267	1					ST1463	3		ST12376	1
			ST10268	1					ST1630	3		ST12378	1
			ST10269	1					ST1642	3		ST1248	1
			ST10270	1					ST165	3		ST12504	1
			ST10272	1					ST1663	3		ST1257	1
			ST10273	1					ST1727	3		ST12623	1
			ST10274	1					ST173	3		ST12640	1
			ST10275	1					ST191	3		ST12695	1
			ST10276	1					ST2003	3		ST12736	1
			ST10277	1					ST2040	3		ST1276	1
			ST10278	1					ST206	3		ST12766	1
			ST10279	1					ST218	3		ST12926	1
			ST10280	1					ST2248	3		ST12927	1
			ST10281	1					ST2325	3		ST12928	1
			ST10282	1					ST2474	3		ST12929	1
			ST10283	1					ST2522	3		ST12934	1
			ST10284	1					ST2562	3		ST12935	1
			ST10285	1					ST2590	3		ST12949	1
			ST10286	1					ST2811	3		ST12951	1
			ST10287	1					ST3057	3		ST13	1
			ST10289	1					ST31	3		ST1301	1
			ST10290	1					ST3489	3		ST1304	1
			ST10291	1					ST398	3		ST13171	1
			ST10292	1					ST424	3		ST13199	1
			ST10293	1					ST429	3		ST13206	1
			ST10294	1					ST442	3		ST13207	1
			ST10295	1					ST443	3		ST13208	1
			ST10296	1					ST4456	3		ST1324	1
			ST10297	1					ST45	3		ST13243	1
			ST10298	1					ST452	3		ST1325	1
			ST10299	1					ST4566	3		ST1326	1
			ST10318	1					ST4713	3		ST1327	1
			ST104	1					ST5135	3		ST1330	1
			ST10401	1					ST5337	3		ST1331	1
			ST10402	1					ST5430	3		ST13311	1
			ST10403	1					ST5493	3		ST1332	1
			ST10404	1					ST5571	3		ST1333	1
			ST10405	1					ST5614	3		ST1334	1
			ST10406	1					ST603	3		ST1336	1
			ST10407	1					ST6359	3		ST1339	1
			ST10408	1					ST640	3		ST13445	1
			ST10409	1					ST657	3		ST13447	1
			ST10410	1					ST6588	3		ST136	1
			ST10411	1					ST6669	3		ST13613	1
			ST10412	1					ST6690	3		ST13725	1
			ST10413	1					ST678	3		ST13745	1
			ST10414	1					ST683	3		ST13979	1
			ST10415	1					ST7581	3		ST13984	1
			ST10472	1					ST761	3		ST13996	1
			ST1072	1					ST773	3		ST14	1
			ST1086	1					ST7887	3		ST1400	1
			ST109	1					ST796	3		ST14035	1
			ST11	1					ST8098	3		ST14047	1
			ST11142	1					ST8125	3		ST14048	1
			ST11162	1					ST8184	3		ST14053	1
			ST11163	1					ST8257	3		ST14063	1
			ST11166	1					ST8371	3		ST1408	1
			ST11179	1					ST8588	3		ST14093	1
			ST11225	1					ST10102	2		ST14097	1
			ST11240	1					ST10313	2		ST14108	1
			ST1125	1					ST1064	2		ST14117	1
			ST1146	1					ST10651	2		ST1421	1
			ST11491	1					ST1072	2		ST1423	1
			ST1159	1					ST108	2		ST14231	1
			ST1161	1					ST10801	2		ST14235	1
			ST11672	1					ST1081	2		ST1434	1
			ST1170	1					ST10840	2		ST14347	1
			ST11777	1					ST10841	2		ST144	1
			ST11804	1					ST10843	2		ST1441	1
			ST11974	1					ST10955	2		ST1495	1
			ST121	1					ST11024	2		ST1585	1
			ST12136	1					ST111	2		ST1586	1
			ST12149	1					ST1112	2		ST1615	1
			ST1215	1					ST1119	2		ST1623	1
			ST12150	1					ST1141	2		ST1638	1
			ST12151	1					ST11443	2		ST1643	1
			ST1219	1					ST1148	2		ST1665	1
			ST1220	1					ST1163	2		ST1674	1
			ST12373	1					ST11672	2		ST1709	1
			ST12383	1					ST11679	2		ST1717	1
			ST124	1					ST11681	2		ST1723	1
			ST1248	1					ST11771	2		ST1737	1
			ST1257	1					ST1178	2		ST174	1
			ST126	1					ST11933	2		ST1828	1
			ST1262	1					ST12159	2		ST1844	1
			ST12657	1					ST1246	2		ST1859	1
			ST12772	1					ST1249	2		ST189	1
			ST129	1					ST12622	2		ST196	1
			ST12915	1					ST1266	2		ST1992	1
			ST130	1					ST1286	2		ST1993	1
			ST1300	1					ST129	2		ST2	1
			ST1304	1					ST1310	2		ST20	1
			ST13093	1					ST1314	2		ST2011	1
			ST13118	1					ST132	2		ST2013	1
			ST1312	1					ST1323	2		ST2016	1
			ST13128	1					ST1326	2		ST2025	1
			ST1320	1					ST13308	2		ST2041	1
			ST1326	1					ST13705	2		ST2086	1
			ST13284	1					ST13750	2		ST2144	1
			ST13308	1					ST13768	2		ST215	1
			ST1340	1					ST1386	2		ST218	1
			ST13421	1					ST13994	2		ST219	1
			ST13422	1					ST14012	2		ST2248	1
			ST13427	1					ST14105	2		ST226	1
			ST1383	1					ST14150	2		ST2279	1
			ST1385	1					ST14166	2		ST2301	1
			ST13973	1					ST1421	2		ST2325	1
			ST14001	1					ST1441	2		ST2328	1
			ST14002	1					ST1444	2		ST2329	1
			ST14003	1					ST1486	2		ST2387	1
			ST14004	1					ST1564	2		ST2509	1
			ST14005	1					ST1588	2		ST2521	1
			ST14016	1					ST1618	2		ST2522	1
			ST14071	1					ST1677	2		ST2542	1
			ST14072	1					ST1723	2		ST2562	1
			ST14107	1					ST1800	2		ST2598	1
			ST14153	1					ST1861	2		ST2622	1
			ST14163	1					ST1914	2		ST2626	1
			ST14164	1					ST2006	2		ST2690	1
			ST14165	1					ST2011	2		ST2705	1
			ST14166	1					ST2035	2		ST2723	1
			ST14185	1					ST2079	2		ST2773	1
			ST14187	1					ST2083	2		ST278	1
			ST14189	1					ST2088	2		ST2811	1
			ST1426	1					ST21	2		ST2886	1
			ST14280	1					ST2165	2		ST2889	1
			ST1444	1					ST2171	2		ST295	1
			ST1458	1					ST2280	2		ST2958	1
			ST1487	1					ST2345	2		ST2973	1
			ST1491	1					ST2351	2		ST3014	1
			ST1531	1					ST2509	2		ST3021	1
			ST1598	1					ST2557	2		ST3045	1
			ST1611	1					ST2626	2		ST3056	1
			ST1618	1					ST2678	2		ST3057	1
			ST1623	1					ST2713	2		ST3107	1
			ST164	1					ST2772	2		ST315	1
			ST1669	1					ST2800	2		ST316	1
			ST1674	1					ST2952	2		ST3167	1
			ST1727	1					ST3101	2		ST3171	1
			ST176	1					ST321	2		ST3249	1
			ST1777	1					ST3246	2		ST3268	1
			ST1808	1					ST3594	2		ST3270	1
			ST1844	1					ST3858	2		ST3300	1
			ST1850	1					ST3877	2		ST345	1
			ST1851	1					ST4038	2		ST350	1
			ST1858	1					ST416	2		ST3601	1
			ST1882	1					ST4166	2		ST3672	1
			ST1946	1					ST4178	2		ST3711	1
			ST1972	1					ST4198	2		ST3752	1
			ST2006	1					ST4279	2		ST3835	1
			ST2013	1					ST43	2		ST3840	1
			ST2040	1					ST446	2		ST4038	1
			ST2041	1					ST4741	2		ST4045	1
			ST2042	1					ST526	2		ST4087	1
			ST2067	1					ST5274	2		ST4092	1
			ST2083	1					ST5340	2		ST4095	1
			ST2085	1					ST5357	2		ST4118	1
			ST210	1					ST5409	2		ST416	1
			ST2113	1					ST5415	2		ST4173	1
			ST2125	1					ST5498	2		ST4175	1
			ST2141	1					ST57	2		ST4279	1
			ST2156	1					ST5891	2		ST4360	1
			ST216	1					ST5896	2		ST4400	1
			ST2165	1					ST5954	2		ST443	1
			ST2172	1					ST6082	2		ST4577	1
			ST218	1					ST6242	2		ST4611	1
			ST219	1					ST6321	2		ST5082	1
			ST223	1					ST642	2		ST5135	1
			ST2253	1					ST6453	2		ST533	1
			ST2301	1					ST652	2		ST537	1
			ST2328	1					ST6570	2		ST539	1
			ST2354	1					ST685	2		ST542	1
			ST2448	1					ST703	2		ST550	1
			ST2465	1					ST74	2		ST5663	1
			ST2508	1					ST7401	2		ST5771	1
			ST2521	1					ST753	2		ST5784	1
			ST2552	1					ST767	2		ST5841	1
			ST2585	1					ST783	2		ST5891	1
			ST2604	1					ST8347	2		ST5909	1
			ST2622	1					ST86	2		ST609	1
			ST2705	1					ST8835	2		ST6096	1
			ST2768	1					ST9096	2		ST6170	1
			ST2874	1					ST9126	2		ST6187	1
			ST2928	1					ST919	2		ST6190	1
			ST295	1					ST9239	2		ST6234	1
			ST2964	1					ST925	2		ST6239	1
			ST2967	1					ST9316	2		ST624	1
			ST2973	1					ST937	2		ST6395	1
			ST3014	1					ST942	2		ST6527	1
			ST3033	1					ST949	2		ST656	1
			ST3045	1					ST967	2		ST6571	1
			ST3058	1					ST9774	2		ST6610	1
			ST316	1					ST999	2		ST6616	1
			ST3205	1					ST100	1		ST6630	1
			ST3249	1					ST10064	1		ST6683	1
			ST34	1					ST10122	1		ST6817	1
			ST348	1					ST10196	1		ST683	1
			ST351	1					ST10199	1		ST685	1
			ST358	1					ST10210	1		ST6870	1
			ST359	1					ST10243	1		ST6998	1
			ST3593	1					ST10308	1		ST7094	1
			ST3640	1					ST10315	1		ST710	1
			ST369	1					ST10325	1		ST718	1
			ST3764	1					ST10327	1		ST731	1
			ST3856	1					ST10428	1		ST7581	1
			ST3858	1					ST10440	1		ST761	1
			ST3863	1					ST10445	1		ST7616	1
			ST3877	1					ST10462	1		ST77	1
			ST3902	1					ST10491	1		ST770	1
			ST399	1					ST10538	1		ST7724	1
			ST4040	1					ST10607	1		ST773	1
			ST4088	1					ST10704	1		ST7805	1
			ST424	1					ST10707	1		ST7900	1
			ST4260	1					ST10708	1		ST8010	1
			ST4274	1					ST10743	1		ST8011	1
			ST4358	1					ST10744	1		ST808	1
			ST4373	1					ST10745	1		ST810	1
			ST442	1					ST10746	1		ST811	1
			ST4456	1					ST10747	1		ST8137	1
			ST4554	1					ST10748	1		ST8157	1
			ST4566	1					ST10749	1		ST8346	1
			ST4603	1					ST10750	1		ST8350	1
			ST4612	1					ST10763	1		ST8371	1
			ST485	1					ST10765	1		ST8514	1
			ST4988	1					ST10767	1		ST8881	1
			ST5150	1					ST10795	1		ST8959	1
			ST52	1					ST10829	1		ST8979	1
			ST5242	1					ST10845	1		ST898	1
			ST5295	1					ST10936	1		ST9024	1
			ST5308	1					ST10939	1		ST9143	1
			ST5355	1					ST10976	1		ST919	1
			ST5377	1					ST11028	1		ST9204	1
			ST5412	1					ST11053	1		ST9220	1
			ST5425	1					ST11093	1		ST9233	1
			ST5440	1					ST11141	1		ST925	1
			ST547	1					ST11158	1		ST929	1
			ST5484	1					ST11159	1		ST9315	1
			ST555	1					ST11164	1		ST9334	1
			ST56	1					ST11167	1		ST9355	1
			ST5612	1					ST11168	1		ST937	1
			ST5702	1					ST11169	1		ST941	1
			ST5706	1					ST1117	1		ST9569	1
			ST5778	1					ST1123	1		ST9570	1
			ST5891	1					ST11250	1		ST962	1
			ST5941	1					ST11258	1		ST967	1
			ST5954	1					ST11263	1		ST978	1
			ST6009	1					ST11264	1		ST9881	1
			ST602	1					ST11265	1
			ST6074	1					ST11270	1
			ST6083	1					ST11271	1
			ST609	1					ST1128	1
			ST6168	1					ST113	1
			ST6214	1					ST11328	1
			ST624	1					ST11342	1
			ST625	1					ST1140	1
			ST6255	1					ST11427	1
			ST6293	1					ST11428	1
			ST6296	1					ST11429	1
			ST6306	1					ST11439	1
			ST6332	1					ST11463	1
			ST6383	1					ST11491	1
			ST6385	1					ST11495	1
			ST6402	1					ST1152	1
			ST6453	1					ST11538	1
			ST6454	1					ST11594	1
			ST6455	1					ST11605	1
			ST6456	1					ST1167	1
			ST6457	1					ST11741	1
			ST6458	1					ST11757	1
			ST6464	1					ST11758	1
			ST652	1					ST11759	1
			ST654	1					ST11760	1
			ST657	1					ST11761	1
			ST667	1					ST11762	1
			ST6701	1					ST11763	1
			ST6726	1					ST11764	1
			ST6756	1					ST11765	1
			ST6870	1					ST11766	1
			ST697	1					ST11770	1
			ST6975	1					ST11772	1
			ST6999	1					ST11773	1
			ST706	1					ST11774	1
			ST707	1					ST11776	1
			ST711	1					ST11777	1
			ST7219	1					ST118	1
			ST7388	1					ST11800	1
			ST7389	1					ST11802	1
			ST7428	1					ST11804	1
			ST75	1					ST11806	1
			ST7698	1					ST11827	1
			ST770	1					ST11885	1
			ST7843	1					ST11929	1
			ST7893	1					ST11932	1
			ST79	1					ST11974	1
			ST8091	1					ST120	1
			ST8190	1					ST12014	1
			ST8197	1					ST12015	1
			ST8211	1					ST12016	1
			ST8262	1					ST12017	1
			ST8346	1					ST12018	1
			ST8371	1					ST12035	1
			ST8441	1					ST12037	1
			ST8442	1					ST12045	1
			ST8448	1					ST12057	1
			ST8449	1					ST12058	1
			ST8450	1					ST12059	1
			ST8451	1					ST12065	1
			ST8453	1					ST12198	1
			ST8466	1					ST12202	1
			ST8500	1					ST12203	1
			ST8502	1					ST12229	1
			ST8503	1					ST12261	1
			ST8504	1					ST12355	1
			ST8505	1					ST12358	1
			ST8590	1					ST12370	1
			ST86	1					ST12371	1
			ST8677	1					ST12374	1
			ST8938	1					ST12375	1
			ST8951	1					ST12385	1
			ST8996	1					ST12492	1
			ST906	1					ST1250	1
			ST9111	1					ST12501	1
			ST9113	1					ST12505	1
			ST9116	1					ST12506	1
			ST9121	1					ST1252	1
			ST9122	1					ST12533	1
			ST9123	1					ST1257	1
			ST9126	1					ST12640	1
			ST9127	1					ST12642	1
			ST9128	1					ST12669	1
			ST9129	1					ST12686	1
			ST919	1					ST12696	1
			ST925	1					ST12734	1
			ST9269	1					ST12736	1
			ST937	1					ST1276	1
			ST939	1					ST12778	1
			ST940	1					ST1280	1
			ST951	1					ST12827	1
			ST969	1					ST12840	1
			ST9698	1					ST12869	1
			ST974	1					ST12872	1
			ST9748	1					ST12873	1
			ST977	1					ST12878	1
			ST99	1					ST12880	1
			ST9962	1					ST1290	1
									ST1291	1
									ST12922	1
									ST12925	1
									ST12953	1
									ST13	1
									ST1302	1
									ST1303	1
									ST13034	1
									ST13044	1
									ST13074	1
									ST13127	1
									ST13170	1
									ST13194	1
									ST13242	1
									ST13270	1
									ST13271	1
									ST13289	1
									ST13290	1
									ST13309	1
									ST1333	1
									ST1334	1
									ST1336	1
									ST1340	1
									ST13411	1
									ST13417	1
									ST13418	1
									ST13425	1
									ST13431	1
									ST13432	1
									ST13433	1
									ST13435	1
									ST13455	1
									ST13632	1
									ST13700	1
									ST13703	1
									ST13704	1
									ST13706	1
									ST13707	1
									ST13708	1
									ST13709	1
									ST13710	1
									ST13711	1
									ST13723	1
									ST13724	1
									ST13726	1
									ST13727	1
									ST13728	1
									ST13729	1
									ST13731	1
									ST13732	1
									ST13733	1
									ST13734	1
									ST13737	1
									ST13738	1
									ST13739	1
									ST13746	1
									ST13747	1
									ST13749	1
									ST13751	1
									ST13752	1
									ST13763	1
									ST13764	1
									ST13765	1
									ST13766	1
									ST13767	1
									ST13769	1
									ST13770	1
									ST13771	1
									ST13772	1
									ST13773	1
									ST13774	1
									ST13775	1
									ST13776	1
									ST13777	1
									ST13778	1
									ST13779	1
									ST13780	1
									ST13797	1
									ST13798	1
									ST13799	1
									ST13801	1
									ST13802	1
									ST13804	1
									ST13805	1
									ST13873	1
									ST13891	1
									ST13971	1
									ST13972	1
									ST13976	1
									ST13977	1
									ST13978	1
									ST1398	1
									ST13981	1
									ST13982	1
									ST1399	1
									ST13992	1
									ST13993	1
									ST13995	1
									ST1400	1
									ST14007	1
									ST14008	1
									ST14009	1
									ST14010	1
									ST14011	1
									ST14014	1
									ST14015	1
									ST14017	1
									ST14018	1
									ST14019	1
									ST14020	1
									ST14023	1
									ST14024	1
									ST14025	1
									ST14026	1
									ST14027	1
									ST14028	1
									ST14029	1
									ST14030	1
									ST14031	1
									ST14032	1
									ST14033	1
									ST14034	1
									ST14036	1
									ST14037	1
									ST14039	1
									ST14041	1
									ST14042	1
									ST14043	1
									ST14044	1
									ST14045	1
									ST14046	1
									ST14049	1
									ST1405	1
									ST14050	1
									ST14051	1
									ST14052	1
									ST14054	1
									ST14055	1
									ST14056	1
									ST14057	1
									ST14058	1
									ST14059	1
									ST1406	1
									ST14060	1
									ST14061	1
									ST14062	1
									ST14065	1
									ST14066	1
									ST14067	1
									ST14068	1
									ST14069	1
									ST14070	1
									ST14073	1
									ST14074	1
									ST14077	1
									ST14082	1
									ST14084	1
									ST14085	1
									ST14086	1
									ST14087	1
									ST14088	1
									ST14089	1
									ST14090	1
									ST14091	1
									ST14092	1
									ST14094	1
									ST14095	1
									ST14096	1
									ST14098	1
									ST14100	1
									ST14101	1
									ST14103	1
									ST14104	1
									ST14106	1
									ST14109	1
									ST14116	1
									ST14118	1
									ST14119	1
									ST14137	1
									ST14138	1
									ST14143	1
									ST14144	1
									ST14145	1
									ST14146	1
									ST14147	1
									ST14148	1
									ST14149	1
									ST1415	1
									ST14151	1
									ST14152	1
									ST14153	1
									ST14154	1
									ST14155	1
									ST14156	1
									ST14157	1
									ST14158	1
									ST14159	1
									ST14160	1
									ST14161	1
									ST14162	1
									ST14163	1
									ST14168	1
									ST14170	1
									ST14184	1
									ST14188	1
									ST14190	1
									ST14191	1
									ST14192	1
									ST14193	1
									ST14194	1
									ST14195	1
									ST14196	1
									ST14198	1
									ST14199	1
									ST14200	1
									ST14201	1
									ST14202	1
									ST14203	1
									ST14232	1
									ST14234	1
									ST14236	1
									ST14252	1
									ST14254	1
									ST14290	1
									ST1432	1
									ST14341	1
									ST14360	1
									ST14391	1
									ST14393	1
									ST14441	1
									ST1487	1
									ST1488	1
									ST1508	1
									ST1514	1
									ST1521	1
									ST154	1
									ST1583	1
									ST1594	1
									ST160	1
									ST1610	1
									ST1629	1
									ST1638	1
									ST1652	1
									ST1656	1
									ST1674	1
									ST17	1
									ST1711	1
									ST1721	1
									ST1724	1
									ST1744	1
									ST1777	1
									ST180	1
									ST181	1
									ST1823	1
									ST1828	1
									ST1850	1
									ST1867	1
									ST1880	1
									ST1884	1
									ST1896	1
									ST1938	1
									ST1955	1
									ST1982	1
									ST1993	1
									ST1994	1
									ST2	1
									ST201	1
									ST2014	1
									ST2017	1
									ST2025	1
									ST2077	1
									ST2089	1
									ST209	1
									ST2111	1
									ST212	1
									ST2139	1
									ST215	1
									ST2161	1
									ST2164	1
									ST2166	1
									ST2173	1
									ST2218	1
									ST223	1
									ST2338	1
									ST2387	1
									ST2449	1
									ST2473	1
									ST2485	1
									ST2486	1
									ST2520	1
									ST2526	1
									ST2536	1
									ST2538	1
									ST2540	1
									ST2541	1
									ST2555	1
									ST2563	1
									ST2565	1
									ST2569	1
									ST2598	1
									ST2599	1
									ST2601	1
									ST2602	1
									ST2612	1
									ST2617	1
									ST2711	1
									ST2722	1
									ST2776	1
									ST278	1
									ST2787	1
									ST2795	1
									ST2797	1
									ST2808	1
									ST2813	1
									ST2869	1
									ST2870	1
									ST2873	1
									ST2875	1
									ST2876	1
									ST2877	1
									ST2878	1
									ST2879	1
									ST2880	1
									ST2882	1
									ST2883	1
									ST2884	1
									ST2885	1
									ST2887	1
									ST2890	1
									ST2891	1
									ST29	1
									ST2959	1
									ST3045	1
									ST3058	1
									ST3076	1
									ST3103	1
									ST3171	1
									ST3177	1
									ST3221	1
									ST3301	1
									ST3303	1
									ST3304	1
									ST335	1
									ST3352	1
									ST3405	1
									ST35	1
									ST3519	1
									ST3520	1
									ST3541	1
									ST3559	1
									ST3572	1
									ST3593	1
									ST3595	1
									ST360	1
									ST367	1
									ST3693	1
									ST371	1
									ST3723	1
									ST3764	1
									ST388	1
									ST39	1
									ST3941	1
									ST3944	1
									ST4	1
									ST401	1
									ST4049	1
									ST4086	1
									ST41	1
									ST4173	1
									ST42	1
									ST4238	1
									ST4363	1
									ST4392	1
									ST4421	1
									ST4434	1
									ST449	1
									ST4553	1
									ST4611	1
									ST4623	1
									ST4747	1
									ST484	1
									ST4985	1
									ST500	1
									ST5014	1
									ST5026	1
									ST5041	1
									ST5064	1
									ST5148	1
									ST515	1
									ST5155	1
									ST5156	1
									ST5204	1
									ST5229	1
									ST5259	1
									ST5281	1
									ST5292	1
									ST5308	1
									ST5317	1
									ST5325	1
									ST5328	1
									ST5332	1
									ST5360	1
									ST5369	1
									ST5370	1
									ST539	1
									ST54	1
									ST5414	1
									ST542	1
									ST5422	1
									ST5423	1
									ST544	1
									ST5441	1
									ST5442	1
									ST5451	1
									ST5457	1
									ST5468	1
									ST5484	1
									ST5514	1
									ST5523	1
									ST5539	1
									ST5548	1
									ST5567	1
									ST5584	1
									ST5597	1
									ST5602	1
									ST5617	1
									ST5632	1
									ST5642	1
									ST5644	1
									ST5646	1
									ST5652	1
									ST5662	1
									ST5683	1
									ST5744	1
									ST5783	1
									ST5784	1
									ST583	1
									ST5869	1
									ST589	1
									ST5895	1
									ST5903	1
									ST5912	1
									ST5923	1
									ST5936	1
									ST5940	1
									ST5942	1
									ST5974	1
									ST599	1
									ST5999	1
									ST6025	1
									ST609	1
									ST6096	1
									ST6119	1
									ST614	1
									ST6143	1
									ST615	1
									ST6152	1
									ST616	1
									ST6166	1
									ST6168	1
									ST6178	1
									ST6250	1
									ST6309	1
									ST6316	1
									ST6338	1
									ST635	1
									ST6375	1
									ST6448	1
									ST6489	1
									ST6496	1
									ST6520	1
									ST6524	1
									ST6537	1
									ST654	1
									ST656	1
									ST6574	1
									ST6599	1
									ST6600	1
									ST6603	1
									ST6614	1
									ST6618	1
									ST6634	1
									ST6664	1
									ST6683	1
									ST67	1
									ST6745	1
									ST675	1
									ST6778	1
									ST6784	1
									ST6870	1
									ST6874	1
									ST694	1
									ST695	1
									ST6991	1
									ST6994	1
									ST6999	1
									ST701	1
									ST7011	1
									ST7036	1
									ST7063	1
									ST7094	1
									ST718	1
									ST72	1
									ST7212	1
									ST722	1
									ST7221	1
									ST7238	1
									ST7246	1
									ST7304	1
									ST7340	1
									ST7341	1
									ST7343	1
									ST737	1
									ST7390	1
									ST7391	1
									ST7505	1
									ST752	1
									ST756	1
									ST7593	1
									ST7614	1
									ST770	1
									ST7706	1
									ST778	1
									ST7836	1
									ST7841	1
									ST7870	1
									ST788	1
									ST79	1
									ST795	1
									ST7961	1
									ST803	1
									ST8052	1
									ST8137	1
									ST8151	1
									ST8211	1
									ST8281	1
									ST8369	1
									ST8372	1
									ST8374	1
									ST8410	1
									ST8416	1
									ST8417	1
									ST8418	1
									ST8419	1
									ST8433	1
									ST844	1
									ST8445	1
									ST8487	1
									ST8497	1
									ST8498	1
									ST8529	1
									ST8530	1
									ST8531	1
									ST8534	1
									ST8558	1
									ST8563	1
									ST8576	1
									ST8606	1
									ST8611	1
									ST8673	1
									ST8677	1
									ST871	1
									ST8834	1
									ST8886	1
									ST8888	1
									ST8896	1
									ST8915	1
									ST8936	1
									ST8938	1
									ST8959	1
									ST8977	1
									ST8990	1
									ST8995	1
									ST9007	1
									ST9008	1
									ST9009	1
									ST9012	1
									ST9013	1
									ST9024	1
									ST9074	1
									ST9135	1
									ST9137	1
									ST9138	1
									ST9172	1
									ST9219	1
									ST9221	1
									ST9237	1
									ST9241	1
									ST9256	1
									ST9257	1
									ST941	1
									ST9459	1
									ST950	1
									ST951	1
									ST9572	1
									ST9573	1
									ST959	1
									ST962	1
									ST9651	1
									ST969	1
									ST9693	1
									ST9775	1
									ST9862	1
									ST9870	1
									ST9919	1

## Sheet: Table S5
EHEC	n		EIEC	n		EPEC	n		ETEC	n		STEC	n
ST11	13646		ST6	154		ST10	400		ST100	273		ST442	916
ST21	3655		ST99	59		ST11	378		ST90	244		ST33	850
ST17	1670		ST270	41		ST29	357		ST10	215		ST10	527
ST32	875		ST4267	25		ST752	267		ST4	109		ST25	406
ST16	792		ST311	16		ST583	194		ST182	106		ST675	263
ST655	641		ST9313	8		ST20	187		ST718	86		ST297	211
ST301	364		ST280	6		ST517	176		ST1491	55		ST679	211
ST29	250		ST4627	4		ST189	165		ST155	53		ST205	181
ST1967	237		ST10095	3		ST28	155		ST443	50		ST223	162
ST342	222		ST11659	2		ST17	145		ST206	46		ST58	160
ST306	210		ST131	2		ST40	140		ST316	45		ST504	158
ST300	188		ST6989	2		ST327	123		ST1176	40		ST738	146
ST119	122		ST9084	2		ST381	112		ST329	39		ST101	145
ST335	93		ST9290	2		ST328	111		ST8354	38		ST3101	132
ST723	75		ST10	1		ST137	79		ST23	29		ST5292	115
ST1804	70		ST101	1		ST300	77		ST42	26		ST5559	115
ST386	65		ST10312	1		ST21	70		ST88	26		ST56	112
ST343	64		ST10535	1		ST589	68		ST2715	25		ST677	109
ST5560	55		ST10805	1		ST301	50		ST173	24		ST718	108
ST6130	55		ST11	1		ST335	49		ST2353	24		ST446	107
ST659	54		ST1150	1		ST206	43		ST48	21		ST657	105
ST1792	48		ST1153	1		ST121	41		ST1490	19		ST8427	103
ST7019	40		ST11715	1		ST34	39		ST641	17		ST443	95
ST2966	34		ST118	1		ST722	39		ST12353	16		ST2217	91
ST294	30		ST12685	1		ST342	35		ST336	16		ST154	87
ST1833	26		ST13299	1		ST795	33		ST993	15		ST2385	84
ST2836	25		ST1363	1		ST1041	32		ST730	14		ST441	83
ST333	23		ST13650	1		ST32	32		ST5348	13		ST13	79
ST5343	21		ST13660	1		ST642	32		ST165	12		ST11	77
ST6957	19		ST13678	1		ST582	31		ST38	12		ST43	70
ST795	19		ST13883	1		ST3	29		ST58	12		ST295	69
ST7006	18		ST144	1		ST2346	27		ST1312	11		ST4748	69
ST137	17		ST279	1		ST382	25		ST940	11		ST23	68
ST5681	17		ST281	1		ST590	24		ST5305	10		ST937	65
ST4942	16		ST4038	1		ST765	24		ST5584	10		ST1125	63
ST5172	16		ST4578	1		ST1092	22		ST953	10		ST2387	62
ST660	16		ST504	1		ST2178	22		ST120	9		ST162	59
ST206	15		ST5246	1		ST337	22		ST6234	9		ST7715	58
ST10334	13		ST6067	1		ST443	22		ST910	9		ST21	55
ST14291	10		ST6282	1		ST2538	21		ST1308	8		ST6274	54
ST5536	8		ST648	1		ST378	21		ST3910	8		ST678	54
ST1705	7		ST7279	1		ST1266	20		ST410	8		ST4496	52
ST1825	7		ST8300	1		ST343	20		ST423	8		ST1081	49
ST5429	7		ST9130	1		ST5342	20		ST847	8		ST26	49
ST5989	7					ST616	20		ST1623	7		ST155	47
ST7316	7					ST793	20		ST349	7		ST40	47
ST1786	6					ST2356	19		ST46	7		ST753	47
ST5516	6					ST526	19		ST616	7		ST88	46
ST6688	6					ST725	19		ST746	7		ST301	44
ST8279	6					ST4060	18		ST747	7		ST1	43
ST8301	6					ST655	18		ST772	7		ST388	42
ST327	5					ST803	18		ST540	6		ST5978	42
ST4738	5					ST122	17		ST5786	6		ST747	42
ST5324	5					ST2089	17		ST5822	6		ST1817	41
ST5374	5					ST4554	16		ST6584	6		ST278	41
ST6956	5					ST2678	15		ST8494	6		ST641	40
ST7653	5					ST442	15		ST1112	5		ST173	39
ST7784	5					ST6272	15		ST12126	5		ST515	38
ST8210	5					ST1877	14		ST295	5		ST447	36
ST8275	5					ST6506	14		ST40	5		ST332	32
ST8345	5					ST35	13		ST5811	5		ST5487	30
ST11391	4					ST376	13		ST6955	5		ST117	29
ST20	4					ST5592	13		ST763	5		ST69	29
ST337	4					ST39	12		ST9857	5		ST811	29
ST517	4					ST4550	12		ST1196	4		ST17	28
ST5444	4					ST5415	12		ST162	4		ST1308	27
ST5732	4					ST6126	12		ST200	4		ST8405	27
ST5733	4					ST2541	11		ST3524	4		ST993	27
ST6479	4					ST788	11		ST3631	4		ST329	26
ST6667	4					ST2569	10		ST3864	4		ST5973	26
ST6671	4					ST396	10		ST3933	4		ST6880	26
ST10	3					ST48	10		ST609	4		ST57	25
ST1040	3					ST11237	9		ST642	4		ST661	25
ST11221	3					ST2772	9		ST751	4		ST2008	24
ST12700	3					ST603	9		ST8355	4		ST2520	24
ST13761	3					ST6130	9		ST93	4		ST658	24
ST265	3					ST941	9		ST9963	4		ST971	24
ST5310	3					ST1889	8		ST101	3		ST1611	23
ST5368	3					ST2338	8		ST10884	3		ST2389	23
ST5486	3					ST6044	8		ST131	3		ST3695	23
ST5621	3					ST1031	7		ST167	3		ST647	23
ST6195	3					ST11347	7		ST189	3		ST3759	22
ST642	3					ST12464	7		ST2332	3		ST683	22
ST765	3					ST1283	7		ST2514	3		ST2388	21
ST7816	3					ST15	7		ST2520	3		ST691	21
ST8264	3					ST1583	7		ST315	3		ST141	20
ST8559	3					ST333	7		ST325	3		ST156	20
ST8929	3					ST4101	7		ST3857	3		ST2101	20
ST9021	3					ST4119	7		ST4050	3		ST6265	20
ST9040	3					ST5578	7		ST4121	3		ST6992	20
ST10083	2					ST794	7		ST453	3		ST201	18
ST11341	2					ST8259	7		ST4597	3		ST398	18
ST11936	2					ST1034	6		ST4981	3		ST491	18
ST12003	2					ST10988	6		ST517	3		ST111	17
ST121	2					ST11118	6		ST5344	3		ST5082	17
ST12179	2					ST154	6		ST542	3		ST5937	16
ST13237	2					ST1804	6		ST602	3		ST7504	16
ST13416	2					ST2144	6		ST7605	3		ST5419	15
ST13449	2					ST2966	6		ST761	3		ST6118	15
ST13560	2					ST3053	6		ST7895	3		ST737	15
ST1573	2					ST5254	6		ST8237	3		ST11997	14
ST1595	2					ST5426	6		ST8496	3		ST2952	14
ST1826	2					ST5627	6		ST906	3		ST5418	14
ST1889	2					ST6323	6		ST1049	2		ST6060	13
ST330	2					ST675	6		ST10501	2		ST710	13
ST378	2					ST7321	6		ST10520	2		ST8630	13
ST4169	2					ST7799	6		ST10530	2		ST1304	12
ST5421	2					ST13368	5		ST10923	2		ST1727	12
ST5555	2					ST165	5		ST11027	2		ST5133	12
ST5680	2					ST1890	5		ST12119	2		ST8296	12
ST5725	2					ST1907	5		ST12566	2		ST16	11
ST5726	2					ST2088	5		ST12585	2		ST692	11
ST587	2					ST2614	5		ST13155	2		ST7641	11
ST5892	2					ST4179	5		ST1380	2		ST829	11
ST6208	2					ST5266	5		ST1642	2		ST906	11
ST6248	2					ST5575	5		ST1988	2		ST9700	11
ST6347	2					ST5777	5		ST224	2		ST1086	10
ST7005	2					ST6318	5		ST2521	2		ST11729	10
ST7007	2					ST7937	5		ST2602	2		ST29	10
ST7028	2					ST800	5		ST278	2		ST4038	10
ST7217	2					ST11683	4		ST2795	2		ST448	10
ST7252	2					ST12587	4		ST2952	2		ST6260	10
ST7481	2					ST1788	4		ST3011	2		ST655	10
ST7787	2					ST1951	4		ST373	2		ST8356	10
ST7910	2					ST2036	4		ST3862	2		ST106	9
ST800	2					ST314	4		ST3931	2		ST1431	9
ST8075	2					ST3303	4		ST4214	2		ST14400	9
ST8134	2					ST4178	4		ST4245	2		ST1794	9
ST8293	2					ST524	4		ST4493	2		ST192	9
ST8295	2					ST5241	4		ST4594	2		ST200	9
ST8685	2					ST5267	4		ST5771	2		ST3233	9
ST8696	2					ST5683	4		ST7323	2		ST6639	9
ST8699	2					ST584	4		ST750	2		ST7010	9
ST9933	2					ST61	4		ST764	2		ST7280	9
ST10074	1					ST6292	4		ST8277	2		ST7926	9
ST10084	1					ST6529	4		ST8523	2		ST8708	9
ST10085	1					ST7024	4		ST9058	2		ST1112	8
ST10132	1					ST7444	4		ST10282	1		ST13501	8
ST10385	1					ST7652	4		ST10399	1		ST14293	8
ST10465	1					ST9575	4		ST10460	1		ST1892	8
ST10466	1					ST1040	3		ST10493	1		ST642	8
ST10467	1					ST10559	3		ST10503	1		ST656	8
ST10468	1					ST12462	3		ST10505	1		ST662	8
ST10480	1					ST12594	3		ST10525	1		ST7543	8
ST10481	1					ST12637	3		ST1056	1		ST7931	8
ST10485	1					ST12706	3		ST10614	1		ST8645	8
ST10486	1					ST13453	3		ST10639	1		ST99	8
ST10488	1					ST1790	3		ST10640	1		ST1244	7
ST10593	1					ST1849	3		ST10647	1		ST335	7
ST10705	1					ST19	3		ST10793	1		ST6175	7
ST10852	1					ST2086	3		ST1090	1		ST6638	7
ST10948	1					ST226	3		ST11269	1		ST720	7
ST10988	1					ST2813	3		ST11303	1		ST739	7
ST110	1					ST4268	3		ST11322	1		ST7616	7
ST11055	1					ST4750	3		ST11352	1		ST767	7
ST11058	1					ST527	3		ST11353	1		ST11231	6
ST11137	1					ST5406	3		ST1148	1		ST1248	6
ST11170	1					ST5596	3		ST11480	1		ST1249	6
ST11185	1					ST5965	3		ST115	1		ST13673	6
ST11186	1					ST6011	3		ST12004	1		ST2103	6
ST11224	1					ST6308	3		ST12124	1		ST2165	6
ST11274	1					ST6675	3		ST12127	1		ST2514	6
ST113	1					ST6873	3		ST12128	1		ST2773	6
ST11355	1					ST7250	3		ST12129	1		ST3018	6
ST11624	1					ST7796	3		ST12130	1		ST32	6
ST11690	1					ST7798	3		ST12132	1		ST349	6
ST11723	1					ST8557	3		ST12134	1		ST3519	6
ST11811	1					ST9454	3		ST12135	1		ST5277	6
ST11915	1					ST1029	2		ST12137	1		ST672	6
ST12053	1					ST1033	2		ST12207	1		ST7083	6
ST12158	1					ST10533	2		ST12209	1		ST7093	6
ST12543	1					ST1125	2		ST12508	1		ST724	6
ST12559	1					ST11470	2		ST12574	1		ST75	6
ST12615	1					ST11476	2		ST1258	1		ST7724	6
ST12659	1					ST11488	2		ST12658	1		ST962	6
ST12661	1					ST12096	2		ST1304	1		ST9892	6
ST12694	1					ST12165	2		ST1322	1		ST1011	5
ST12702	1					ST123	2		ST1326	1		ST11276	5
ST13200	1					ST12634	2		ST13273	1		ST131	5
ST13244	1					ST12774	2		ST13317	1		ST13489	5
ST13267	1					ST129	2		ST13430	1		ST13872	5
ST1328	1					ST1293	2		ST13450	1		ST14182	5
ST13459	1					ST13410	2		ST13642	1		ST1423	5
ST13688	1					ST13629	2		ST13964	1		ST1642	5
ST13694	1					ST13641	2		ST14224	1		ST165	5
ST13714	1					ST13654	2		ST14247	1		ST3249	5
ST13715	1					ST13823	2		ST1460	1		ST336	5
ST13716	1					ST2166	2		ST1500	1		ST348	5
ST13755	1					ST2201	2		ST156	1		ST360	5
ST13929	1					ST224	2		ST1611	1		ST404	5
ST14176	1					ST24	2		ST1721	1		ST4058	5
ST14308	1					ST3221	2		ST1761	1		ST440	5
ST14327	1					ST3494	2		ST2079	1		ST4684	5
ST14329	1					ST3616	2		ST2122	1		ST5285	5
ST14349	1					ST4063	2		ST218	1		ST5352	5
ST14390	1					ST4248	2		ST2368	1		ST5975	5
ST1732	1					ST4590	2		ST2467	1		ST6198	5
ST1734	1					ST5234	2		ST2487	1		ST7032	5
ST2115	1					ST5251	2		ST2522	1		ST8579	5
ST2116	1					ST5278	2		ST2526	1		ST8700	5
ST225	1					ST5341	2		ST2758	1		ST955	5
ST2251	1					ST5394	2		ST2851	1		ST10924	4
ST2562	1					ST5499	2		ST2875	1		ST1260	4
ST2563	1					ST6297	2		ST3288	1		ST1793	4
ST2568	1					ST6312	2		ST3580	1		ST2161	4
ST26	1					ST6373	2		ST3630	1		ST2283	4
ST2606	1					ST7080	2		ST3692	1		ST3057	4
ST298	1					ST713	2		ST3714	1		ST3546	4
ST2985	1					ST7211	2		ST3863	1		ST3593	4
ST328	1					ST7274	2		ST388	1		ST394	4
ST33	1					ST7320	2		ST3930	1		ST42	4
ST381	1					ST7902	2		ST394	1		ST5299	4
ST384	1					ST8304	2		ST4053	1		ST59	4
ST396	1					ST8438	2		ST4546	1		ST6229	4
ST4063	1					ST8443	2		ST484	1		ST6475	4
ST43	1					ST8459	2		ST501	1		ST6837	4
ST445	1					ST8561	2		ST5086	1		ST7261	4
ST5269	1					ST8584	2		ST5171	1		ST73	4
ST527	1					ST8682	2		ST533	1		ST812	4
ST5297	1					ST8803	2		ST5420	1		ST8270	4
ST5315	1					ST9281	2		ST5498	1		ST8354	4
ST5356	1					ST10051	1		ST5752	1		ST8381	4
ST5401	1					ST10067	1		ST6160	1		ST847	4
ST5403	1					ST10216	1		ST6344	1		ST8695	4
ST5426	1					ST1032	1		ST6515	1		ST8930	4
ST5472	1					ST10386	1		ST6778	1		ST947	4
ST5549	1					ST10515	1		ST6780	1		ST10478	3
ST5659	1					ST10534	1		ST683	1		ST11664	3
ST5677	1					ST10601	1		ST7305	1		ST1294	3
ST5682	1					ST107	1		ST749	1		ST1407	3
ST5724	1					ST10781	1		ST7595	1		ST2028	3
ST5734	1					ST10782	1		ST7646	1		ST210	3
ST574	1					ST10785	1		ST770	1		ST2144	3
ST5894	1					ST10946	1		ST787	1		ST224	3
ST590	1					ST10962	1		ST7883	1		ST2308	3
ST5938	1					ST10964	1		ST7894	1		ST2458	3
ST5939	1					ST10972	1		ST8120	1		ST2715	3
ST5980	1					ST11003	1		ST8203	1		ST4173	3
ST6000	1					ST11004	1		ST8491	1		ST4382	3
ST6037	1					ST11230	1		ST9032	1		ST46	3
ST6038	1					ST11244	1		ST9222	1		ST4687	3
ST6039	1					ST11275	1		ST9261	1		ST469	3
ST6042	1					ST11335	1		ST9276	1		ST5296	3
ST610	1					ST11378	1		ST94	1		ST5395	3
ST6219	1					ST11405	1		ST949	1		ST550	3
ST6266	1					ST11474	1		ST9590	1		ST569	3
ST6277	1					ST11501	1		ST96	1		ST5729	3
ST6346	1					ST11531	1					ST5740	3
ST6429	1					ST117	1					ST5822	3
ST6461	1					ST11725	1					ST5923	3
ST6472	1					ST11726	1					ST6275	3
ST6477	1					ST11763	1					ST6353	3
ST6625	1					ST11836	1					ST6507	3
ST6628	1					ST119	1					ST663	3
ST6629	1					ST11904	1					ST6640	3
ST6668	1					ST12041	1					ST6661	3
ST6680	1					ST12060	1					ST706	3
ST6871	1					ST12070	1					ST7907	3
ST688	1					ST12092	1					ST8637	3
ST7012	1					ST12105	1					ST8650	3
ST7078	1					ST12122	1					ST8660	3
ST7216	1					ST12123	1					ST8929	3
ST7282	1					ST12325	1					ST9541	3
ST7413	1					ST12360	1					ST9648	3
ST7583	1					ST12364	1					ST10069	2
ST7702	1					ST12442	1					ST10075	2
ST7825	1					ST12461	1					ST1020	2
ST7859	1					ST12480	1					ST10202	2
ST7914	1					ST12514	1					ST1049	2
ST7916	1					ST12538	1					ST1056	2
ST801	1					ST12568	1					ST10599	2
ST8265	1					ST1257	1					ST10652	2
ST8284	1					ST12580	1					ST11008	2
ST8310	1					ST12581	1					ST11013	2
ST8321	1					ST12582	1					ST11060	2
ST8328	1					ST12586	1					ST11209	2
ST8341	1					ST12588	1					ST11360	2
ST8343	1					ST12589	1					ST11376	2
ST8408	1					ST12593	1					ST1148	2
ST8454	1					ST12595	1					ST11530	2
ST8506	1					ST12596	1					ST1157	2
ST8510	1					ST12597	1					ST11958	2
ST8520	1					ST12599	1					ST1258	2
ST8537	1					ST12603	1					ST12654	2
ST8545	1					ST12605	1					ST12721	2
ST8552	1					ST12612	1					ST12962	2
ST8566	1					ST12616	1					ST136	2
ST8625	1					ST12649	1					ST13758	2
ST8657	1					ST12655	1					ST13760	2
ST8658	1					ST12680	1					ST14183	2
ST8794	1					ST12701	1					ST14330	2
ST8799	1					ST12756	1					ST14415	2
ST9073	1					ST12781	1					ST1679	2
ST9345	1					ST12825	1					ST1724	2
ST9353	1					ST12829	1					ST1726	2
ST9575	1					ST12844	1					ST1737	2
ST9822	1					ST13092	1					ST1761	2
ST9920	1					ST13102	1					ST187	2
						ST13117	1					ST2005	2
						ST13119	1					ST2063	2
						ST13128	1					ST2064	2
						ST13227	1					ST2517	2
						ST13300	1					ST2570	2
						ST13361	1					ST2602	2
						ST13554	1					ST2612	2
						ST13555	1					ST3017	2
						ST13556	1					ST316	2
						ST13562	1					ST3570	2
						ST13630	1					ST3576	2
						ST13652	1					ST3589	2
						ST13710	1					ST362	2
						ST13733	1					ST386	2
						ST13878	1					ST420	2
						ST13924	1					ST4392	2
						ST14107	1					ST4975	2
						ST14206	1					ST5350	2
						ST14249	1					ST5435	2
						ST1559	1					ST5530	2
						ST1573	1					ST5602	2
						ST1834	1					ST5662	2
						ST1835	1					ST5887	2
						ST200	1					ST5891	2
						ST209	1					ST5960	2
						ST2350	1					ST6034	2
						ST2351	1					ST6043	2
						ST2520	1					ST6063	2
						ST2685	1					ST6122	2
						ST2792	1					ST6192	2
						ST2819	1					ST6412	2
						ST2820	1					ST6509	2
						ST299	1					ST660	2
						ST3037	1					ST6641	2
						ST306	1					ST6674	2
						ST3293	1					ST690	2
						ST3550	1					ST7026	2
						ST3602	1					ST7260	2
						ST3703	1					ST7279	2
						ST386	1					ST7286	2
						ST4059	1					ST744	2
						ST4074	1					ST7714	2
						ST4102	1					ST772	2
						ST424	1					ST7857	2
						ST4722	1					ST80	2
						ST4941	1					ST8012	2
						ST533	1					ST8384	2
						ST5332	1					ST8422	2
						ST540	1					ST8549	2
						ST5611	1					ST8566	2
						ST5735	1					ST8624	2
						ST5742	1					ST8629	2
						ST5882	1					ST8649	2
						ST5982	1					ST9263	2
						ST608	1					ST93	2
						ST6125	1					ST942	2
						ST6127	1					ST9433	2
						ST6161	1					ST9571	2
						ST6207	1					ST9582	2
						ST6299	1					ST967	2
						ST6301	1					ST9860	2
						ST6366	1					ST10070	1
						ST6553	1					ST10071	1
						ST6554	1					ST10072	1
						ST6575	1					ST10073	1
						ST6582	1					ST10076	1
						ST6583	1					ST10077	1
						ST6586	1					ST10078	1
						ST6687	1					ST10081	1
						ST6851	1					ST10106	1
						ST686	1					ST10157	1
						ST6881	1					ST10398	1
						ST6939	1					ST10418	1
						ST6953	1					ST10423	1
						ST6956	1					ST10458	1
						ST7003	1					ST10461	1
						ST7031	1					ST10477	1
						ST7146	1					ST10483	1
						ST723	1					ST10484	1
						ST7254	1					ST10487	1
						ST7257	1					ST10489	1
						ST7262	1					ST10490	1
						ST7265	1					ST10496	1
						ST7421	1					ST10532	1
						ST7582	1					ST10550	1
						ST7659	1					ST10552	1
						ST7703	1					ST10659	1
						ST7725	1					ST10672	1
						ST7734	1					ST10673	1
						ST7797	1					ST1071	1
						ST784	1					ST10757	1
						ST7897	1					ST1079	1
						ST7912	1					ST108	1
						ST7946	1					ST10802	1
						ST810	1					ST10803	1
						ST8315	1					ST10897	1
						ST8389	1					ST10945	1
						ST8437	1					ST11007	1
						ST8508	1					ST11014	1
						ST8528	1					ST11054	1
						ST8536	1					ST11129	1
						ST8571	1					ST1114	1
						ST8627	1					ST11214	1
						ST8683	1					ST11223	1
						ST8689	1					ST11232	1
						ST8690	1					ST11238	1
						ST8712	1					ST11268	1
						ST8747	1					ST11303	1
						ST8801	1					ST11305	1
						ST8892	1					ST11323	1
						ST8908	1					ST11333	1
						ST8973	1					ST11334	1
						ST9031	1					ST11336	1
						ST9033	1					ST11354	1
						ST9035	1					ST11359	1
						ST9101	1					ST11377	1
						ST9133	1					ST11386	1
						ST9259	1					ST11459	1
						ST9389	1					ST11461	1
						ST9564	1					ST11523	1
						ST9619	1					ST11524	1
						ST9630	1					ST11526	1
						ST9650	1					ST11528	1
						ST9731	1					ST11529	1
						ST9732	1					ST11532	1
						ST9775	1					ST11534	1
						ST9865	1					ST11566	1
						ST9917	1					ST11594	1
						ST9955	1					ST11598	1
												ST11600	1
												ST11603	1
												ST11611	1
												ST11663	1
												ST11682	1
												ST11688	1
												ST11692	1
												ST11730	1
												ST11732	1
												ST1176	1
												ST11835	1
												ST11841	1
												ST11887	1
												ST1193	1
												ST11935	1
												ST11952	1
												ST11964	1
												ST11965	1
												ST11966	1
												ST1198	1
												ST12	1
												ST12005	1
												ST12042	1
												ST12054	1
												ST12055	1
												ST12076	1
												ST12154	1
												ST12163	1
												ST12166	1
												ST12168	1
												ST12282	1
												ST12338	1
												ST12356	1
												ST1236	1
												ST12363	1
												ST12446	1
												ST12448	1
												ST12494	1
												ST12509	1
												ST12511	1
												ST12516	1
												ST12536	1
												ST12537	1
												ST12539	1
												ST12553	1
												ST126	1
												ST12613	1
												ST12614	1
												ST12635	1
												ST12636	1
												ST12648	1
												ST12653	1
												ST12672	1
												ST12693	1
												ST127	1
												ST12710	1
												ST12718	1
												ST12719	1
												ST12720	1
												ST12722	1
												ST12723	1
												ST12727	1
												ST12755	1
												ST12775	1
												ST12789	1
												ST12952	1
												ST12957	1
												ST12969	1
												ST13006	1
												ST13035	1
												ST13043	1
												ST13185	1
												ST13187	1
												ST13217	1
												ST1323	1
												ST13268	1
												ST13272	1
												ST1329	1
												ST1331	1
												ST13424	1
												ST13487	1
												ST13497	1
												ST13559	1
												ST13597	1
												ST13607	1
												ST13636	1
												ST13686	1
												ST137	1
												ST13756	1
												ST13757	1
												ST13822	1
												ST1385	1
												ST13860	1
												ST13868	1
												ST13882	1
												ST13925	1
												ST13936	1
												ST13966	1
												ST14	1
												ST1401	1
												ST14173	1
												ST14174	1
												ST14175	1
												ST14251	1
												ST14292	1
												ST14309	1
												ST14328	1
												ST14331	1
												ST14332	1
												ST14333	1
												ST14334	1
												ST14335	1
												ST14358	1
												ST144	1
												ST14403	1
												ST14416	1
												ST14421	1
												ST14422	1
												ST14424	1
												ST1494	1
												ST1557	1
												ST1613	1
												ST1635	1
												ST164	1
												ST1723	1
												ST1758	1
												ST1760	1
												ST1792	1
												ST1797	1
												ST182	1
												ST189	1
												ST1967	1
												ST2	1
												ST2079	1
												ST2088	1
												ST2089	1
												ST2123	1
												ST2164	1
												ST219	1
												ST2340	1
												ST2341	1
												ST2371	1
												ST2390	1
												ST2413	1
												ST2552	1
												ST2567	1
												ST2599	1
												ST2673	1
												ST2714	1
												ST2728	1
												ST2808	1
												ST2824	1
												ST2825	1
												ST2826	1
												ST2914	1
												ST2946	1
												ST300	1
												ST3188	1
												ST3236	1
												ST325	1
												ST327	1
												ST330	1
												ST339	1
												ST34	1
												ST342	1
												ST3549	1
												ST3580	1
												ST361	1
												ST3630	1
												ST3631	1
												ST3700	1
												ST3721	1
												ST38	1
												ST3924	1
												ST4017	1
												ST4040	1
												ST410	1
												ST415	1
												ST4377	1
												ST452	1
												ST4532	1
												ST4656	1
												ST4741	1
												ST5	1
												ST5221	1
												ST5255	1
												ST5289	1
												ST529	1
												ST5365	1
												ST5373	1
												ST54	1
												ST540	1
												ST543	1
												ST548	1
												ST5496	1
												ST5515	1
												ST5624	1
												ST5649	1
												ST5722	1
												ST5736	1
												ST5739	1
												ST5765	1
												ST5780	1
												ST5883	1
												ST5884	1
												ST5893	1
												ST5934	1
												ST602	1
												ST6117	1
												ST6193	1
												ST6194	1
												ST6197	1
												ST62	1
												ST6245	1
												ST6247	1
												ST6267	1
												ST6279	1
												ST6336	1
												ST636	1
												ST6363	1
												ST6411	1
												ST6569	1
												ST659	1
												ST6632	1
												ST6642	1
												ST6672	1
												ST6678	1
												ST6679	1
												ST68	1
												ST681	1
												ST6987	1
												ST70	1
												ST7030	1
												ST7045	1
												ST7246	1
												ST7249	1
												ST7288	1
												ST7289	1
												ST730	1
												ST7418	1
												ST7562	1
												ST7596	1
												ST7634	1
												ST7657	1
												ST7801	1
												ST7868	1
												ST7873	1
												ST7888	1
												ST7905	1
												ST7953	1
												ST7961	1
												ST800	1
												ST806	1
												ST8097	1
												ST8138	1
												ST8141	1
												ST8186	1
												ST8211	1
												ST8256	1
												ST8266	1
												ST8267	1
												ST8269	1
												ST8271	1
												ST8273	1
												ST8278	1
												ST8307	1
												ST8342	1
												ST8344	1
												ST8355	1
												ST8393	1
												ST8516	1
												ST8562	1
												ST8631	1
												ST8632	1
												ST8638	1
												ST8642	1
												ST8644	1
												ST8662	1
												ST8693	1
												ST8694	1
												ST8697	1
												ST8698	1
												ST8707	1
												ST8773	1
												ST8779	1
												ST8792	1
												ST8821	1
												ST8876	1
												ST8879	1
												ST8925	1
												ST8935	1
												ST8947	1
												ST8977	1
												ST9019	1
												ST9026	1
												ST9027	1
												ST9045	1
												ST9131	1
												ST9134	1
												ST9185	1
												ST9300	1
												ST9341	1
												ST9354	1
												ST9448	1
												ST9463	1
												ST949	1
												ST95	1
												ST953	1
												ST9537	1
												ST9543	1
												ST9613	1
												ST9654	1
												ST9659	1
												ST973	1
												ST9771	1
												ST9801	1
												ST9813	1
												ST9829	1
												ST9844	1
												ST9873	1
												ST9973	1
												ST9996	1

## Sheet: Table S6
ST_ExPEC	n	% of all ExPEC	ExPEC fraction for ST		ST_total
ST131	4873	23.7441	0,476437231		ST131	10228
ST73	1385	6.74853	0,643587361		ST73	2152
ST69	965	4.70204	0,404951742		ST69	2383
ST95	954	4.64844	0,490236382		ST95	1946
ST1193	614	2.99177	0,515966387		ST1193	1190
ST127	549	2.67505	0,626712329		ST127	876
ST38	499	2.43142	0,245570866		ST38	2032
ST12	484	2.35833	0,580335731		ST12	834
ST10	480	2.33884	0,063889259		ST10	7513
ST372	480	2.33884	0,598503741		ST372	802
ST405	389	1.89543	0,419633225		ST405	927
ST410	355	1.72977	0,289795918		ST410	1225
ST648	342	1.66642	0,33171678		ST648	1031
ST167	333	1.62257	0,347962382		ST167	957
ST141	257	1.25225	0,573660714		ST141	448
ST58	194	0,945280904	0,082905983		ST58	2340
ST59	185	0,901427667	0,581761006		ST59	318
ST117	168	0,818593773	0,088004191		ST117	1909
ST88	144	0,701651805	0,13832853		ST88	1041
ST998	142	0,691906641	0,577235772		ST998	246
ST404	141	0,687034059	0,779005525		ST404	181
ST162	130	0,633435658	0,14254386		ST162	912
ST617	103	0,501875944	0,231981982		ST617	444
ST80	98	0,477513034	0,507772021		ST80	193
ST349	95	0,462895288	0,245478036		ST349	387
ST224	93	0,453150124	0,19375		ST224	480
ST354	92	0,448277542	0,228855721		ST354	402
ST144	90	0,438532378	0,671641791		ST144	134
ST101	89	0,433659796	0,073675497		ST101	1208
ST361	88	0,428787214	0,228571429		ST361	385
ST744	87	0,423914632	0,116621984		ST744	746
ST62	86	0,41904205	0,661538462		ST62	130
ST420	85	0,414169468	0,702479339		ST420	121
ST457	77	0,375188813	0,215083799		ST457	358
ST297	74	0,360571067	0,102493075		ST297	722
ST394	74	0,360571067	0,314893617		ST394	235
ST23	70	0,341080739	0,069513406		ST23	1007
ST362	70	0,341080739	0,33492823		ST362	209
ST155	69	0,336208157	0,046308725		ST155	1490
ST963	67	0,326462993
ST14	66	0,321590411
ST393	63	0,306972665
ST636	59	0,287482337
ST156	56	0,272864591
ST357	56	0,272864591
ST537	56	0,272864591
ST135	50	0,243629099
ST961	48	0,233883935
ST453	47	0,229011353
ST646	46	0,224138771
ST83	46	0,224138771
ST448	45	0,219266189
ST93	44	0,214393607
ST2015	43	0,209521025
ST46	41	0,199775861
ST538	39	0,190030697
ST44	38	0,185158115
ST491	38	0,185158115
ST1735	36	0,175412951
ST428	36	0,175412951
ST68	36	0,175412951
ST1057	35	0,170540369
ST1859	35	0,170540369
ST569	34	0,165667787
ST1722	33	0,160795205
ST421	31	0,151050041
ST973	31	0,151050041
ST355	30	0,146177459
ST6113	30	0,146177459
ST929	30	0,146177459
ST429	29	0,141304877
ST681	29	0,141304877
ST1431	28	0,136432295
ST641	28	0,136432295
ST90	28	0,136432295
ST1262	26	0,126687132
ST216	26	0,126687132
ST48	25	0,12181455
ST2279	24	0,116941968
ST34	24	0,116941968
ST57	24	0,116941968
ST1196	22	0,107196804
ST1284	21	0,102324222
ST3580	20	0,09745164
ST2619	19	0,092579058
ST550	19	0,092579058
ST607	19	0,092579058
ST70	19	0,092579058
ST1236	18	0,087706476
ST1670	18	0,087706476
ST196	18	0,087706476
ST450	18	0,087706476
ST540	18	0,087706476
ST91	18	0,087706476
ST2604	17	0,082833894
ST2659	17	0,082833894
ST8671	17	0,082833894
ST363	16	0,077961312
ST906	16	0,077961312
ST1385	15	0,07308873
ST1946	15	0,07308873
ST345	15	0,07308873
ST555	15	0,07308873
ST567	15	0,07308873
ST968	15	0,07308873
ST625	14	0,068216148
ST978	14	0,068216148
ST706	13	0,063343566
ST104	12	0,058470984
ST1485	12	0,058470984
ST205	12	0,058470984
ST501	12	0,058470984
ST847	12	0,058470984
ST106	11	0,053598402
ST1170	11	0,053598402
ST1177	11	0,053598402
ST140	11	0,053598402
ST1434	11	0,053598402
ST1858	11	0,053598402
ST2179	11	0,053598402
ST226	11	0,053598402
ST2622	11	0,053598402
ST399	11	0,053598402
ST409	11	0,053598402
ST56	11	0,053598402
ST602	11	0,053598402
ST8492	11	0,053598402
ST1308	10	0,04872582
ST154	10	0,04872582
ST2003	10	0,04872582
ST2178	10	0,04872582
ST2558	10	0,04872582
ST348	10	0,04872582
ST350	10	0,04872582
ST390	10	0,04872582
ST4260	10	0,04872582
ST136	9	0,043853238
ST1844	9	0,043853238
ST1851	9	0,043853238
ST2040	9	0,043853238
ST295	9	0,043853238
ST315	9	0,043853238
ST359	9	0,043853238
ST624	9	0,043853238
ST8346	9	0,043853238
ST940	9	0,043853238
ST1011	8	0,038980656
ST1049	8	0,038980656
ST1125	8	0,038980656
ST1161	8	0,038980656
ST1278	8	0,038980656
ST1304	8	0,038980656
ST13118	8	0,038980656
ST1317	8	0,038980656
ST1597	8	0,038980656
ST1611	8	0,038980656
ST2554	8	0,038980656
ST398	8	0,038980656
ST6355	8	0,038980656
ST746	8	0,038980656
ST7804	8	0,038980656
ST10320	7	0,034108074
ST1079	7	0,034108074
ST11021	7	0,034108074
ST12095	7	0,034108074
ST1231	7	0,034108074
ST126	7	0,034108074
ST1643	7	0,034108074
ST1727	7	0,034108074
ST1914	7	0,034108074
ST2020	7	0,034108074
ST219	7	0,034108074
ST2521	7	0,034108074
ST2556	7	0,034108074
ST2851	7	0,034108074
ST2973	7	0,034108074
ST3672	7	0,034108074
ST442	7	0,034108074
ST443	7	0,034108074
ST4981	7	0,034108074
ST533	7	0,034108074
ST676	7	0,034108074
ST75	7	0,034108074
ST1081	6	0,029235492
ST1159	6	0,029235492
ST1163	6	0,029235492
ST1249	6	0,029235492
ST14197	6	0,029235492
ST1421	6	0,029235492
ST1423	6	0,029235492
ST1642	6	0,029235492
ST1702	6	0,029235492
ST2006	6	0,029235492
ST2013	6	0,029235492
ST2035	6	0,029235492
ST227	6	0,029235492
ST2450	6	0,029235492
ST2562	6	0,029235492
ST6359	6	0,029235492
ST683	6	0,029235492
ST6998	6	0,029235492
ST7401	6	0,029235492
ST8347	6	0,029235492
ST937	6	0,029235492
ST939	6	0,029235492
ST1122	5	0,02436291
ST1250	5	0,02436291
ST1312	5	0,02436291
ST1415	5	0,02436291
ST1638	5	0,02436291
ST165	5	0,02436291
ST1800	5	0,02436291
ST200	5	0,02436291
ST2005	5	0,02436291
ST2076	5	0,02436291
ST2083	5	0,02436291
ST212	5	0,02436291
ST2144	5	0,02436291
ST2165	5	0,02436291
ST218	5	0,02436291
ST2200	5	0,02436291
ST3018	5	0,02436291
ST31	5	0,02436291
ST3593	5	0,02436291
ST3601	5	0,02436291
ST416	5	0,02436291
ST446	5	0,02436291
ST5150	5	0,02436291
ST542	5	0,02436291
ST543	5	0,02436291
ST547	5	0,02436291
ST6332	5	0,02436291
ST6701	5	0,02436291
ST714	5	0,02436291
ST8257	5	0,02436291
ST8371	5	0,02436291
ST86	5	0,02436291
ST99	5	0,02436291
ST10472	4	0,019490328
ST1056	4	0,019490328
ST1060	4	0,019490328
ST1072	4	0,019490328
ST108	4	0,019490328
ST1083	4	0,019490328
ST10836	4	0,019490328
ST1123	4	0,019490328
ST1126	4	0,019490328
ST1136	4	0,019490328
ST1154	4	0,019490328
ST130	4	0,019490328
ST1326	4	0,019490328
ST1340	4	0,019490328
ST14016	4	0,019490328
ST14151	4	0,019490328
ST1508	4	0,019490328
ST2079	4	0,019490328
ST2227	4	0,019490328
ST2248	4	0,019490328
ST2280	4	0,019490328
ST2325	4	0,019490328
ST2522	4	0,019490328
ST2557	4	0,019490328
ST2628	4	0,019490328
ST2811	4	0,019490328
ST3057	4	0,019490328
ST351	4	0,019490328
ST367	4	0,019490328
ST388	4	0,019490328
ST4219	4	0,019490328
ST43	4	0,019490328
ST4456	4	0,019490328
ST4566	4	0,019490328
ST5135	4	0,019490328
ST544	4	0,019490328
ST5891	4	0,019490328
ST603	4	0,019490328
ST657	4	0,019490328
ST720	4	0,019490328
ST737	4	0,019490328
ST7581	4	0,019490328
ST761	4	0,019490328
ST773	4	0,019490328
ST79	4	0,019490328
ST919	4	0,019490328
ST925	4	0,019490328
ST10252	3	0,014617746
ST109	3	0,014617746
ST1119	3	0,014617746
ST1121	3	0,014617746
ST1147	3	0,014617746
ST1148	3	0,014617746
ST1155	3	0,014617746
ST11672	3	0,014617746
ST11681	3	0,014617746
ST1172	3	0,014617746
ST1178	3	0,014617746
ST12044	3	0,014617746
ST1252	3	0,014617746
ST1257	3	0,014617746
ST1277	3	0,014617746
ST1286	3	0,014617746
ST129	3	0,014617746
ST1316	3	0,014617746
ST13308	3	0,014617746
ST14064	3	0,014617746
ST14166	3	0,014617746
ST14168	3	0,014617746
ST14188	3	0,014617746
ST1429	3	0,014617746
ST1441	3	0,014617746
ST1444	3	0,014617746
ST1463	3	0,014617746
ST1480	3	0,014617746
ST1594	3	0,014617746
ST1618	3	0,014617746
ST1630	3	0,014617746
ST164	3	0,014617746
ST1663	3	0,014617746
ST1674	3	0,014617746
ST1684	3	0,014617746
ST1723	3	0,014617746
ST173	3	0,014617746
ST176	3	0,014617746
ST191	3	0,014617746
ST1938	3	0,014617746
ST1994	3	0,014617746
ST2008	3	0,014617746
ST2011	3	0,014617746
ST2030	3	0,014617746
ST206	3	0,014617746
ST2473	3	0,014617746
ST2474	3	0,014617746
ST2509	3	0,014617746
ST2590	3	0,014617746
ST2626	3	0,014617746
ST2772	3	0,014617746
ST3045	3	0,014617746
ST3489	3	0,014617746
ST3572	3	0,014617746
ST3858	3	0,014617746
ST3877	3	0,014617746
ST4038	3	0,014617746
ST424	3	0,014617746
ST4279	3	0,014617746
ST45	3	0,014617746
ST452	3	0,014617746
ST4611	3	0,014617746
ST4702	3	0,014617746
ST4713	3	0,014617746
ST5229	3	0,014617746
ST5337	3	0,014617746
ST5430	3	0,014617746
ST5493	3	0,014617746
ST5571	3	0,014617746
ST5597	3	0,014617746
ST5614	3	0,014617746
ST5954	3	0,014617746
ST609	3	0,014617746
ST6096	3	0,014617746
ST618	3	0,014617746
ST6210	3	0,014617746
ST640	3	0,014617746
ST6453	3	0,014617746
ST652	3	0,014617746
ST6588	3	0,014617746
ST6669	3	0,014617746
ST6690	3	0,014617746
ST678	3	0,014617746
ST685	3	0,014617746
ST6870	3	0,014617746
ST711	3	0,014617746
ST770	3	0,014617746
ST7887	3	0,014617746
ST796	3	0,014617746
ST8098	3	0,014617746
ST8125	3	0,014617746
ST8184	3	0,014617746
ST8588	3	0,014617746
ST8881	3	0,014617746
ST9126	3	0,014617746
ST949	3	0,014617746
ST967	3	0,014617746
ST9862	3	0,014617746
ST10102	2	0,009745164
ST10222	2	0,009745164
ST10237	2	0,009745164
ST10243	2	0,009745164
ST10271	2	0,009745164
ST10288	2	0,009745164
ST10313	2	0,009745164
ST1064	2	0,009745164
ST10651	2	0,009745164
ST10767	2	0,009745164
ST10801	2	0,009745164
ST10840	2	0,009745164
ST10841	2	0,009745164
ST10843	2	0,009745164
ST10951	2	0,009745164
ST10955	2	0,009745164
ST11024	2	0,009745164
ST111	2	0,009745164
ST1112	2	0,009745164
ST11120	2	0,009745164
ST1137	2	0,009745164
ST1141	2	0,009745164
ST11443	2	0,009745164
ST1146	2	0,009745164
ST11491	2	0,009745164
ST1156	2	0,009745164
ST1167	2	0,009745164
ST11679	2	0,009745164
ST11771	2	0,009745164
ST11777	2	0,009745164
ST11804	2	0,009745164
ST11933	2	0,009745164
ST11974	2	0,009745164
ST1204	2	0,009745164
ST12159	2	0,009745164
ST1218	2	0,009745164
ST12202	2	0,009745164
ST124	2	0,009745164
ST1246	2	0,009745164
ST1248	2	0,009745164
ST12622	2	0,009745164
ST12640	2	0,009745164
ST1266	2	0,009745164
ST12736	2	0,009745164
ST1276	2	0,009745164
ST12956	2	0,009745164
ST12959	2	0,009745164
ST13	2	0,009745164
ST1303	2	0,009745164
ST1310	2	0,009745164
ST1314	2	0,009745164
ST132	2	0,009745164
ST1323	2	0,009745164
ST1333	2	0,009745164
ST1334	2	0,009745164
ST1336	2	0,009745164
ST13705	2	0,009745164
ST13750	2	0,009745164
ST13768	2	0,009745164
ST1386	2	0,009745164
ST13994	2	0,009745164
ST1400	2	0,009745164
ST14012	2	0,009745164
ST1403	2	0,009745164
ST1406	2	0,009745164
ST1408	2	0,009745164
ST14105	2	0,009745164
ST14150	2	0,009745164
ST14153	2	0,009745164
ST14163	2	0,009745164
ST1459	2	0,009745164
ST1486	2	0,009745164
ST1487	2	0,009745164
ST1564	2	0,009745164
ST1588	2	0,009745164
ST1623	2	0,009745164
ST1673	2	0,009745164
ST1677	2	0,009745164
ST1685	2	0,009745164
ST1716	2	0,009745164
ST1777	2	0,009745164
ST1798	2	0,009745164
ST1828	2	0,009745164
ST1850	2	0,009745164
ST1861	2	0,009745164
ST1993	2	0,009745164
ST2	2	0,009745164
ST201	2	0,009745164
ST2025	2	0,009745164
ST2041	2	0,009745164
ST215	2	0,009745164
ST2171	2	0,009745164
ST2223	2	0,009745164
ST223	2	0,009745164
ST2301	2	0,009745164
ST2307	2	0,009745164
ST2328	2	0,009745164
ST2345	2	0,009745164
ST2351	2	0,009745164
ST2387	2	0,009745164
ST2526	2	0,009745164
ST2555	2	0,009745164
ST2598	2	0,009745164
ST2599	2	0,009745164
ST2705	2	0,009745164
ST2713	2	0,009745164
ST278	2	0,009745164
ST2800	2	0,009745164
ST2952	2	0,009745164
ST3014	2	0,009745164
ST3058	2	0,009745164
ST3090	2	0,009745164
ST3101	2	0,009745164
ST316	2	0,009745164
ST3171	2	0,009745164
ST321	2	0,009745164
ST3246	2	0,009745164
ST3249	2	0,009745164
ST336	2	0,009745164
ST3594	2	0,009745164
ST369	2	0,009745164
ST371	2	0,009745164
ST3764	2	0,009745164
ST4045	2	0,009745164
ST4118	2	0,009745164
ST4166	2	0,009745164
ST4173	2	0,009745164
ST4198	2	0,009745164
ST4398	2	0,009745164
ST4450	2	0,009745164
ST4741	2	0,009745164
ST4862	2	0,009745164
ST500	2	0,009745164
ST5022	2	0,009745164
ST5274	2	0,009745164
ST5308	2	0,009745164
ST5340	2	0,009745164
ST5357	2	0,009745164
ST539	2	0,009745164
ST5409	2	0,009745164
ST5484	2	0,009745164
ST549	2	0,009745164
ST5498	2	0,009745164
ST5667	2	0,009745164
ST5784	2	0,009745164
ST5840	2	0,009745164
ST5896	2	0,009745164
ST5901	2	0,009745164
ST5903	2	0,009745164
ST5910	2	0,009745164
ST5940	2	0,009745164
ST598	2	0,009745164
ST6082	2	0,009745164
ST616	2	0,009745164
ST6168	2	0,009745164
ST6242	2	0,009745164
ST6255	2	0,009745164
ST6321	2	0,009745164
ST654	2	0,009745164
ST656	2	0,009745164
ST6570	2	0,009745164
ST6600	2	0,009745164
ST665	2	0,009745164
ST6683	2	0,009745164
ST6981	2	0,009745164
ST6984	2	0,009745164
ST6999	2	0,009745164
ST703	2	0,009745164
ST7092	2	0,009745164
ST7094	2	0,009745164
ST718	2	0,009745164
ST74	2	0,009745164
ST753	2	0,009745164
ST767	2	0,009745164
ST783	2	0,009745164
ST8137	2	0,009745164
ST8196	2	0,009745164
ST8211	2	0,009745164
ST8677	2	0,009745164
ST8835	2	0,009745164
ST8938	2	0,009745164
ST8959	2	0,009745164
ST9024	2	0,009745164
ST9066	2	0,009745164
ST9096	2	0,009745164
ST9239	2	0,009745164
ST9316	2	0,009745164
ST942	2	0,009745164
ST951	2	0,009745164
ST962	2	0,009745164
ST969	2	0,009745164
ST9774	2	0,009745164
ST999	2	0,009745164
ST100	1	0,004872582
ST10042	1	0,004872582
ST10064	1	0,004872582
ST10087	1	0,004872582
ST10122	1	0,004872582
ST10136	1	0,004872582
ST10137	1	0,004872582
ST10196	1	0,004872582
ST10199	1	0,004872582
ST10207	1	0,004872582
ST10210	1	0,004872582
ST10211	1	0,004872582
ST10212	1	0,004872582
ST10213	1	0,004872582
ST10214	1	0,004872582
ST10215	1	0,004872582
ST10217	1	0,004872582
ST10218	1	0,004872582
ST10219	1	0,004872582
ST10220	1	0,004872582
ST10221	1	0,004872582
ST10223	1	0,004872582
ST10224	1	0,004872582
ST10225	1	0,004872582
ST10226	1	0,004872582
ST10227	1	0,004872582
ST10228	1	0,004872582
ST10229	1	0,004872582
ST10230	1	0,004872582
ST10231	1	0,004872582
ST10232	1	0,004872582
ST10234	1	0,004872582
ST10235	1	0,004872582
ST10236	1	0,004872582
ST10238	1	0,004872582
ST10239	1	0,004872582
ST10240	1	0,004872582
ST10241	1	0,004872582
ST10242	1	0,004872582
ST10244	1	0,004872582
ST10245	1	0,004872582
ST10246	1	0,004872582
ST10247	1	0,004872582
ST10248	1	0,004872582
ST10249	1	0,004872582
ST10250	1	0,004872582
ST10251	1	0,004872582
ST10253	1	0,004872582
ST10254	1	0,004872582
ST10255	1	0,004872582
ST10256	1	0,004872582
ST10257	1	0,004872582
ST10258	1	0,004872582
ST10259	1	0,004872582
ST10260	1	0,004872582
ST10261	1	0,004872582
ST10262	1	0,004872582
ST10263	1	0,004872582
ST10264	1	0,004872582
ST10265	1	0,004872582
ST10266	1	0,004872582
ST10267	1	0,004872582
ST10268	1	0,004872582
ST10269	1	0,004872582
ST10270	1	0,004872582
ST10272	1	0,004872582
ST10273	1	0,004872582
ST10274	1	0,004872582
ST10275	1	0,004872582
ST10276	1	0,004872582
ST10277	1	0,004872582
ST10278	1	0,004872582
ST10279	1	0,004872582
ST10280	1	0,004872582
ST10281	1	0,004872582
ST10283	1	0,004872582
ST10284	1	0,004872582
ST10285	1	0,004872582
ST10286	1	0,004872582
ST10287	1	0,004872582
ST10289	1	0,004872582
ST10290	1	0,004872582
ST10291	1	0,004872582
ST10292	1	0,004872582
ST10293	1	0,004872582
ST10294	1	0,004872582
ST10295	1	0,004872582
ST10296	1	0,004872582
ST10297	1	0,004872582
ST10298	1	0,004872582
ST10299	1	0,004872582
ST10308	1	0,004872582
ST10315	1	0,004872582
ST10318	1	0,004872582
ST10325	1	0,004872582
ST10327	1	0,004872582
ST10401	1	0,004872582
ST10402	1	0,004872582
ST10403	1	0,004872582
ST10404	1	0,004872582
ST10405	1	0,004872582
ST10406	1	0,004872582
ST10407	1	0,004872582
ST10408	1	0,004872582
ST10409	1	0,004872582
ST10410	1	0,004872582
ST10411	1	0,004872582
ST10412	1	0,004872582
ST10413	1	0,004872582
ST10414	1	0,004872582
ST10415	1	0,004872582
ST10428	1	0,004872582
ST10440	1	0,004872582
ST10445	1	0,004872582
ST10462	1	0,004872582
ST10491	1	0,004872582
ST10512	1	0,004872582
ST10538	1	0,004872582
ST10607	1	0,004872582
ST1068	1	0,004872582
ST10704	1	0,004872582
ST10707	1	0,004872582
ST10708	1	0,004872582
ST10743	1	0,004872582
ST10744	1	0,004872582
ST10745	1	0,004872582
ST10746	1	0,004872582
ST10747	1	0,004872582
ST10748	1	0,004872582
ST10749	1	0,004872582
ST10750	1	0,004872582
ST10763	1	0,004872582
ST10765	1	0,004872582
ST10795	1	0,004872582
ST1080	1	0,004872582
ST10829	1	0,004872582
ST1084	1	0,004872582
ST10845	1	0,004872582
ST1086	1	0,004872582
ST10886	1	0,004872582
ST1091	1	0,004872582
ST10936	1	0,004872582
ST10939	1	0,004872582
ST10944	1	0,004872582
ST10976	1	0,004872582
ST10992	1	0,004872582
ST1101	1	0,004872582
ST11028	1	0,004872582
ST11053	1	0,004872582
ST11091	1	0,004872582
ST11093	1	0,004872582
ST11106	1	0,004872582
ST11114	1	0,004872582
ST11130	1	0,004872582
ST11131	1	0,004872582
ST11141	1	0,004872582
ST11142	1	0,004872582
ST11158	1	0,004872582
ST11159	1	0,004872582
ST11162	1	0,004872582
ST11163	1	0,004872582
ST11164	1	0,004872582
ST11166	1	0,004872582
ST11167	1	0,004872582
ST11168	1	0,004872582
ST11169	1	0,004872582
ST1117	1	0,004872582
ST11179	1	0,004872582
ST11215	1	0,004872582
ST11225	1	0,004872582
ST11240	1	0,004872582
ST11249	1	0,004872582
ST11250	1	0,004872582
ST11258	1	0,004872582
ST11263	1	0,004872582
ST11264	1	0,004872582
ST11265	1	0,004872582
ST11270	1	0,004872582
ST11271	1	0,004872582
ST11273	1	0,004872582
ST1128	1	0,004872582
ST113	1	0,004872582
ST11328	1	0,004872582
ST11342	1	0,004872582
ST1139	1	0,004872582
ST1140	1	0,004872582
ST11427	1	0,004872582
ST11428	1	0,004872582
ST11429	1	0,004872582
ST11439	1	0,004872582
ST11463	1	0,004872582
ST11495	1	0,004872582
ST115	1	0,004872582
ST1152	1	0,004872582
ST11538	1	0,004872582
ST1158	1	0,004872582
ST11594	1	0,004872582
ST11605	1	0,004872582
ST1162	1	0,004872582
ST11637	1	0,004872582
ST11741	1	0,004872582
ST11757	1	0,004872582
ST11758	1	0,004872582
ST11759	1	0,004872582
ST11760	1	0,004872582
ST11761	1	0,004872582
ST11762	1	0,004872582
ST11764	1	0,004872582
ST11765	1	0,004872582
ST11766	1	0,004872582
ST11770	1	0,004872582
ST11772	1	0,004872582
ST11773	1	0,004872582
ST11774	1	0,004872582
ST11776	1	0,004872582
ST118	1	0,004872582
ST11800	1	0,004872582
ST11802	1	0,004872582
ST11806	1	0,004872582
ST11827	1	0,004872582
ST11840	1	0,004872582
ST11885	1	0,004872582
ST11927	1	0,004872582
ST11929	1	0,004872582
ST11932	1	0,004872582
ST11979	1	0,004872582
ST120	1	0,004872582
ST12014	1	0,004872582
ST12015	1	0,004872582
ST12016	1	0,004872582
ST12017	1	0,004872582
ST12018	1	0,004872582
ST12035	1	0,004872582
ST12037	1	0,004872582
ST12045	1	0,004872582
ST12057	1	0,004872582
ST12058	1	0,004872582
ST12059	1	0,004872582
ST12065	1	0,004872582
ST12136	1	0,004872582
ST12149	1	0,004872582
ST1215	1	0,004872582
ST12150	1	0,004872582
ST12151	1	0,004872582
ST1219	1	0,004872582
ST12195	1	0,004872582
ST12197	1	0,004872582
ST12198	1	0,004872582
ST1220	1	0,004872582
ST12200	1	0,004872582
ST12203	1	0,004872582
ST12229	1	0,004872582
ST12261	1	0,004872582
ST12266	1	0,004872582
ST12355	1	0,004872582
ST12358	1	0,004872582
ST12370	1	0,004872582
ST12371	1	0,004872582
ST12373	1	0,004872582
ST12374	1	0,004872582
ST12375	1	0,004872582
ST12376	1	0,004872582
ST12378	1	0,004872582
ST12380	1	0,004872582
ST12383	1	0,004872582
ST12385	1	0,004872582
ST12492	1	0,004872582
ST12499	1	0,004872582
ST12501	1	0,004872582
ST12504	1	0,004872582
ST12505	1	0,004872582
ST12506	1	0,004872582
ST12533	1	0,004872582
ST12623	1	0,004872582
ST12642	1	0,004872582
ST12657	1	0,004872582
ST12669	1	0,004872582
ST12686	1	0,004872582
ST12695	1	0,004872582
ST12696	1	0,004872582
ST12734	1	0,004872582
ST12766	1	0,004872582
ST12767	1	0,004872582
ST12772	1	0,004872582
ST12778	1	0,004872582
ST1280	1	0,004872582
ST12827	1	0,004872582
ST12840	1	0,004872582
ST12869	1	0,004872582
ST12872	1	0,004872582
ST12873	1	0,004872582
ST12878	1	0,004872582
ST12880	1	0,004872582
ST1290	1	0,004872582
ST1291	1	0,004872582
ST12915	1	0,004872582
ST12919	1	0,004872582
ST12922	1	0,004872582
ST12925	1	0,004872582
ST12926	1	0,004872582
ST12927	1	0,004872582
ST12928	1	0,004872582
ST12929	1	0,004872582
ST12934	1	0,004872582
ST12935	1	0,004872582
ST12949	1	0,004872582
ST12951	1	0,004872582
ST12953	1	0,004872582
ST12960	1	0,004872582
ST12961	1	0,004872582
ST1300	1	0,004872582
ST1301	1	0,004872582
ST1302	1	0,004872582
ST13034	1	0,004872582
ST13044	1	0,004872582
ST13074	1	0,004872582
ST13093	1	0,004872582
ST13123	1	0,004872582
ST13127	1	0,004872582
ST13170	1	0,004872582
ST13171	1	0,004872582
ST13194	1	0,004872582
ST13199	1	0,004872582
ST1320	1	0,004872582
ST13206	1	0,004872582
ST13207	1	0,004872582
ST13208	1	0,004872582
ST1324	1	0,004872582
ST13242	1	0,004872582
ST13243	1	0,004872582
ST1325	1	0,004872582
ST1327	1	0,004872582
ST13270	1	0,004872582
ST13271	1	0,004872582
ST13284	1	0,004872582
ST13289	1	0,004872582
ST13290	1	0,004872582
ST1330	1	0,004872582
ST13309	1	0,004872582
ST13311	1	0,004872582
ST1332	1	0,004872582
ST1339	1	0,004872582
ST13411	1	0,004872582
ST13417	1	0,004872582
ST13418	1	0,004872582
ST13421	1	0,004872582
ST13422	1	0,004872582
ST13425	1	0,004872582
ST13427	1	0,004872582
ST13431	1	0,004872582
ST13432	1	0,004872582
ST13433	1	0,004872582
ST13435	1	0,004872582
ST13445	1	0,004872582
ST13447	1	0,004872582
ST13455	1	0,004872582
ST13613	1	0,004872582
ST13632	1	0,004872582
ST13700	1	0,004872582
ST13703	1	0,004872582
ST13704	1	0,004872582
ST13706	1	0,004872582
ST13707	1	0,004872582
ST13708	1	0,004872582
ST13709	1	0,004872582
ST13711	1	0,004872582
ST13723	1	0,004872582
ST13724	1	0,004872582
ST13725	1	0,004872582
ST13726	1	0,004872582
ST13727	1	0,004872582
ST13728	1	0,004872582
ST13729	1	0,004872582
ST13731	1	0,004872582
ST13732	1	0,004872582
ST13734	1	0,004872582
ST13736	1	0,004872582
ST13737	1	0,004872582
ST13738	1	0,004872582
ST13739	1	0,004872582
ST13745	1	0,004872582
ST13746	1	0,004872582
ST13747	1	0,004872582
ST13749	1	0,004872582
ST13751	1	0,004872582
ST13752	1	0,004872582
ST13763	1	0,004872582
ST13764	1	0,004872582
ST13765	1	0,004872582
ST13766	1	0,004872582
ST13767	1	0,004872582
ST13769	1	0,004872582
ST13770	1	0,004872582
ST13771	1	0,004872582
ST13772	1	0,004872582
ST13773	1	0,004872582
ST13774	1	0,004872582
ST13775	1	0,004872582
ST13776	1	0,004872582
ST13777	1	0,004872582
ST13778	1	0,004872582
ST13779	1	0,004872582
ST13780	1	0,004872582
ST13797	1	0,004872582
ST13798	1	0,004872582
ST13799	1	0,004872582
ST13801	1	0,004872582
ST13802	1	0,004872582
ST13804	1	0,004872582
ST13805	1	0,004872582
ST1383	1	0,004872582
ST13873	1	0,004872582
ST13891	1	0,004872582
ST13971	1	0,004872582
ST13972	1	0,004872582
ST13973	1	0,004872582
ST13976	1	0,004872582
ST13977	1	0,004872582
ST13978	1	0,004872582
ST13979	1	0,004872582
ST1398	1	0,004872582
ST13981	1	0,004872582
ST13982	1	0,004872582
ST13984	1	0,004872582
ST1399	1	0,004872582
ST13992	1	0,004872582
ST13993	1	0,004872582
ST13995	1	0,004872582
ST13996	1	0,004872582
ST14001	1	0,004872582
ST14002	1	0,004872582
ST14003	1	0,004872582
ST14004	1	0,004872582
ST14005	1	0,004872582
ST14006	1	0,004872582
ST14007	1	0,004872582
ST14008	1	0,004872582
ST14009	1	0,004872582
ST14010	1	0,004872582
ST14011	1	0,004872582
ST14014	1	0,004872582
ST14015	1	0,004872582
ST14017	1	0,004872582
ST14018	1	0,004872582
ST14019	1	0,004872582
ST14020	1	0,004872582
ST14023	1	0,004872582
ST14024	1	0,004872582
ST14025	1	0,004872582
ST14026	1	0,004872582
ST14027	1	0,004872582
ST14028	1	0,004872582
ST14029	1	0,004872582
ST14030	1	0,004872582
ST14031	1	0,004872582
ST14032	1	0,004872582
ST14033	1	0,004872582
ST14034	1	0,004872582
ST14035	1	0,004872582
ST14036	1	0,004872582
ST14037	1	0,004872582
ST14039	1	0,004872582
ST14041	1	0,004872582
ST14042	1	0,004872582
ST14043	1	0,004872582
ST14044	1	0,004872582
ST14045	1	0,004872582
ST14046	1	0,004872582
ST14047	1	0,004872582
ST14048	1	0,004872582
ST14049	1	0,004872582
ST1405	1	0,004872582
ST14050	1	0,004872582
ST14051	1	0,004872582
ST14052	1	0,004872582
ST14053	1	0,004872582
ST14054	1	0,004872582
ST14055	1	0,004872582
ST14056	1	0,004872582
ST14057	1	0,004872582
ST14058	1	0,004872582
ST14059	1	0,004872582
ST14060	1	0,004872582
ST14061	1	0,004872582
ST14062	1	0,004872582
ST14063	1	0,004872582
ST14065	1	0,004872582
ST14066	1	0,004872582
ST14067	1	0,004872582
ST14068	1	0,004872582
ST14069	1	0,004872582
ST14070	1	0,004872582
ST14071	1	0,004872582
ST14072	1	0,004872582
ST14073	1	0,004872582
ST14074	1	0,004872582
ST14077	1	0,004872582
ST14082	1	0,004872582
ST14084	1	0,004872582
ST14085	1	0,004872582
ST14086	1	0,004872582
ST14087	1	0,004872582
ST14088	1	0,004872582
ST14089	1	0,004872582
ST14090	1	0,004872582
ST14091	1	0,004872582
ST14092	1	0,004872582
ST14093	1	0,004872582
ST14094	1	0,004872582
ST14095	1	0,004872582
ST14096	1	0,004872582
ST14097	1	0,004872582
ST14098	1	0,004872582
ST14100	1	0,004872582
ST14101	1	0,004872582
ST14103	1	0,004872582
ST14104	1	0,004872582
ST14106	1	0,004872582
ST14108	1	0,004872582
ST14109	1	0,004872582
ST14116	1	0,004872582
ST14117	1	0,004872582
ST14118	1	0,004872582
ST14119	1	0,004872582
ST14137	1	0,004872582
ST14138	1	0,004872582
ST14143	1	0,004872582
ST14144	1	0,004872582
ST14145	1	0,004872582
ST14146	1	0,004872582
ST14147	1	0,004872582
ST14148	1	0,004872582
ST14149	1	0,004872582
ST14152	1	0,004872582
ST14154	1	0,004872582
ST14155	1	0,004872582
ST14156	1	0,004872582
ST14157	1	0,004872582
ST14158	1	0,004872582
ST14159	1	0,004872582
ST14160	1	0,004872582
ST14161	1	0,004872582
ST14162	1	0,004872582
ST14164	1	0,004872582
ST14165	1	0,004872582
ST14170	1	0,004872582
ST14184	1	0,004872582
ST14185	1	0,004872582
ST14187	1	0,004872582
ST14189	1	0,004872582
ST14190	1	0,004872582
ST14191	1	0,004872582
ST14192	1	0,004872582
ST14193	1	0,004872582
ST14194	1	0,004872582
ST14195	1	0,004872582
ST14196	1	0,004872582
ST14198	1	0,004872582
ST14199	1	0,004872582
ST14200	1	0,004872582
ST14201	1	0,004872582
ST14202	1	0,004872582
ST14203	1	0,004872582
ST14231	1	0,004872582
ST14232	1	0,004872582
ST14234	1	0,004872582
ST14235	1	0,004872582
ST14236	1	0,004872582
ST14252	1	0,004872582
ST14254	1	0,004872582
ST1426	1	0,004872582
ST14280	1	0,004872582
ST14290	1	0,004872582
ST1432	1	0,004872582
ST14341	1	0,004872582
ST14347	1	0,004872582
ST14360	1	0,004872582
ST14391	1	0,004872582
ST14393	1	0,004872582
ST14441	1	0,004872582
ST1458	1	0,004872582
ST1488	1	0,004872582
ST1495	1	0,004872582
ST1514	1	0,004872582
ST1521	1	0,004872582
ST1531	1	0,004872582
ST1551	1	0,004872582
ST1585	1	0,004872582
ST1586	1	0,004872582
ST1598	1	0,004872582
ST160	1	0,004872582
ST1610	1	0,004872582
ST1613	1	0,004872582
ST1615	1	0,004872582
ST1629	1	0,004872582
ST1640	1	0,004872582
ST1652	1	0,004872582
ST1656	1	0,004872582
ST1665	1	0,004872582
ST1669	1	0,004872582
ST1709	1	0,004872582
ST1711	1	0,004872582
ST1717	1	0,004872582
ST1721	1	0,004872582
ST1724	1	0,004872582
ST1737	1	0,004872582
ST174	1	0,004872582
ST1744	1	0,004872582
ST180	1	0,004872582
ST1808	1	0,004872582
ST181	1	0,004872582
ST1823	1	0,004872582
ST1867	1	0,004872582
ST1880	1	0,004872582
ST1882	1	0,004872582
ST1884	1	0,004872582
ST1896	1	0,004872582
ST1955	1	0,004872582
ST1972	1	0,004872582
ST1982	1	0,004872582
ST1992	1	0,004872582
ST2014	1	0,004872582
ST2016	1	0,004872582
ST2017	1	0,004872582
ST2042	1	0,004872582
ST2067	1	0,004872582
ST2077	1	0,004872582
ST2085	1	0,004872582
ST209	1	0,004872582
ST210	1	0,004872582
ST2111	1	0,004872582
ST2113	1	0,004872582
ST2125	1	0,004872582
ST2137	1	0,004872582
ST2139	1	0,004872582
ST2141	1	0,004872582
ST2156	1	0,004872582
ST2161	1	0,004872582
ST2164	1	0,004872582
ST2166	1	0,004872582
ST2172	1	0,004872582
ST2173	1	0,004872582
ST2218	1	0,004872582
ST2253	1	0,004872582
ST2329	1	0,004872582
ST2354	1	0,004872582
ST2448	1	0,004872582
ST2449	1	0,004872582
ST2465	1	0,004872582
ST2485	1	0,004872582
ST2486	1	0,004872582
ST2508	1	0,004872582
ST2520	1	0,004872582
ST2536	1	0,004872582
ST2540	1	0,004872582
ST2541	1	0,004872582
ST2542	1	0,004872582
ST2552	1	0,004872582
ST2563	1	0,004872582
ST2565	1	0,004872582
ST2585	1	0,004872582
ST2601	1	0,004872582
ST2602	1	0,004872582
ST2612	1	0,004872582
ST2617	1	0,004872582
ST2690	1	0,004872582
ST2711	1	0,004872582
ST2722	1	0,004872582
ST2723	1	0,004872582
ST2768	1	0,004872582
ST2773	1	0,004872582
ST2776	1	0,004872582
ST2785	1	0,004872582
ST2787	1	0,004872582
ST2792	1	0,004872582
ST2795	1	0,004872582
ST2797	1	0,004872582
ST2808	1	0,004872582
ST2869	1	0,004872582
ST2870	1	0,004872582
ST2873	1	0,004872582
ST2874	1	0,004872582
ST2876	1	0,004872582
ST2877	1	0,004872582
ST2878	1	0,004872582
ST2879	1	0,004872582
ST2880	1	0,004872582
ST2882	1	0,004872582
ST2883	1	0,004872582
ST2884	1	0,004872582
ST2885	1	0,004872582
ST2886	1	0,004872582
ST2887	1	0,004872582
ST2889	1	0,004872582
ST2890	1	0,004872582
ST2891	1	0,004872582
ST2928	1	0,004872582
ST2954	1	0,004872582
ST2958	1	0,004872582
ST2959	1	0,004872582
ST2964	1	0,004872582
ST2967	1	0,004872582
ST3021	1	0,004872582
ST3033	1	0,004872582
ST3056	1	0,004872582
ST3076	1	0,004872582
ST3103	1	0,004872582
ST3107	1	0,004872582
ST3167	1	0,004872582
ST3177	1	0,004872582
ST3205	1	0,004872582
ST3232	1	0,004872582
ST3268	1	0,004872582
ST3270	1	0,004872582
ST3300	1	0,004872582
ST3301	1	0,004872582
ST3304	1	0,004872582
ST3352	1	0,004872582
ST3405	1	0,004872582
ST3519	1	0,004872582
ST3520	1	0,004872582
ST3541	1	0,004872582
ST3559	1	0,004872582
ST358	1	0,004872582
ST3589	1	0,004872582
ST3595	1	0,004872582
ST360	1	0,004872582
ST3640	1	0,004872582
ST366	1	0,004872582
ST3693	1	0,004872582
ST3711	1	0,004872582
ST3721	1	0,004872582
ST3723	1	0,004872582
ST373	1	0,004872582
ST3752	1	0,004872582
ST3835	1	0,004872582
ST3840	1	0,004872582
ST3856	1	0,004872582
ST3863	1	0,004872582
ST39	1	0,004872582
ST3902	1	0,004872582
ST3941	1	0,004872582
ST3944	1	0,004872582
ST3998	1	0,004872582
ST4	1	0,004872582
ST40	1	0,004872582
ST401	1	0,004872582
ST4040	1	0,004872582
ST4049	1	0,004872582
ST4086	1	0,004872582
ST4087	1	0,004872582
ST4088	1	0,004872582
ST4092	1	0,004872582
ST4095	1	0,004872582
ST41	1	0,004872582
ST4175	1	0,004872582
ST42	1	0,004872582
ST4238	1	0,004872582
ST4274	1	0,004872582
ST4358	1	0,004872582
ST4360	1	0,004872582
ST4363	1	0,004872582
ST4373	1	0,004872582
ST4392	1	0,004872582
ST4400	1	0,004872582
ST4421	1	0,004872582
ST4434	1	0,004872582
ST449	1	0,004872582
ST4553	1	0,004872582
ST4577	1	0,004872582
ST4603	1	0,004872582
ST4607	1	0,004872582
ST4612	1	0,004872582
ST4623	1	0,004872582
ST4747	1	0,004872582
ST4767	1	0,004872582
ST484	1	0,004872582
ST485	1	0,004872582
ST4985	1	0,004872582
ST4988	1	0,004872582
ST5014	1	0,004872582
ST5026	1	0,004872582
ST5041	1	0,004872582
ST5064	1	0,004872582
ST5148	1	0,004872582
ST515	1	0,004872582
ST5155	1	0,004872582
ST5156	1	0,004872582
ST52	1	0,004872582
ST5204	1	0,004872582
ST5242	1	0,004872582
ST5259	1	0,004872582
ST5281	1	0,004872582
ST5295	1	0,004872582
ST5317	1	0,004872582
ST5325	1	0,004872582
ST5328	1	0,004872582
ST5355	1	0,004872582
ST5360	1	0,004872582
ST5369	1	0,004872582
ST5370	1	0,004872582
ST5377	1	0,004872582
ST54	1	0,004872582
ST5412	1	0,004872582
ST5414	1	0,004872582
ST5415	1	0,004872582
ST5422	1	0,004872582
ST5423	1	0,004872582
ST5425	1	0,004872582
ST5440	1	0,004872582
ST5441	1	0,004872582
ST5442	1	0,004872582
ST5451	1	0,004872582
ST5457	1	0,004872582
ST5468	1	0,004872582
ST5514	1	0,004872582
ST5523	1	0,004872582
ST5539	1	0,004872582
ST5548	1	0,004872582
ST5567	1	0,004872582
ST5584	1	0,004872582
ST5602	1	0,004872582
ST5612	1	0,004872582
ST5617	1	0,004872582
ST5632	1	0,004872582
ST5642	1	0,004872582
ST5644	1	0,004872582
ST5646	1	0,004872582
ST5652	1	0,004872582
ST5662	1	0,004872582
ST5663	1	0,004872582
ST5702	1	0,004872582
ST5706	1	0,004872582
ST5744	1	0,004872582
ST5771	1	0,004872582
ST5778	1	0,004872582
ST5783	1	0,004872582
ST5841	1	0,004872582
ST5853	1	0,004872582
ST5869	1	0,004872582
ST5895	1	0,004872582
ST5908	1	0,004872582
ST5909	1	0,004872582
ST5912	1	0,004872582
ST5931	1	0,004872582
ST5936	1	0,004872582
ST5941	1	0,004872582
ST5942	1	0,004872582
ST5974	1	0,004872582
ST599	1	0,004872582
ST5999	1	0,004872582
ST6009	1	0,004872582
ST6025	1	0,004872582
ST6074	1	0,004872582
ST6083	1	0,004872582
ST6119	1	0,004872582
ST614	1	0,004872582
ST6143	1	0,004872582
ST615	1	0,004872582
ST6152	1	0,004872582
ST6166	1	0,004872582
ST6170	1	0,004872582
ST6178	1	0,004872582
ST6187	1	0,004872582
ST6190	1	0,004872582
ST6214	1	0,004872582
ST6224	1	0,004872582
ST6239	1	0,004872582
ST6250	1	0,004872582
ST6293	1	0,004872582
ST6296	1	0,004872582
ST6306	1	0,004872582
ST6309	1	0,004872582
ST6316	1	0,004872582
ST6338	1	0,004872582
ST635	1	0,004872582
ST6375	1	0,004872582
ST6383	1	0,004872582
ST6385	1	0,004872582
ST6395	1	0,004872582
ST6402	1	0,004872582
ST6448	1	0,004872582
ST6454	1	0,004872582
ST6455	1	0,004872582
ST6456	1	0,004872582
ST6457	1	0,004872582
ST6458	1	0,004872582
ST6464	1	0,004872582
ST6489	1	0,004872582
ST6496	1	0,004872582
ST6520	1	0,004872582
ST6524	1	0,004872582
ST6527	1	0,004872582
ST6537	1	0,004872582
ST6571	1	0,004872582
ST6574	1	0,004872582
ST6578	1	0,004872582
ST6599	1	0,004872582
ST6603	1	0,004872582
ST6610	1	0,004872582
ST6613	1	0,004872582
ST6614	1	0,004872582
ST6616	1	0,004872582
ST6618	1	0,004872582
ST6619	1	0,004872582
ST6620	1	0,004872582
ST6621	1	0,004872582
ST6630	1	0,004872582
ST6634	1	0,004872582
ST6664	1	0,004872582
ST667	1	0,004872582
ST67	1	0,004872582
ST6726	1	0,004872582
ST6745	1	0,004872582
ST675	1	0,004872582
ST6756	1	0,004872582
ST6778	1	0,004872582
ST6784	1	0,004872582
ST6817	1	0,004872582
ST6874	1	0,004872582
ST694	1	0,004872582
ST695	1	0,004872582
ST697	1	0,004872582
ST6975	1	0,004872582
ST6991	1	0,004872582
ST6994	1	0,004872582
ST701	1	0,004872582
ST7011	1	0,004872582
ST7036	1	0,004872582
ST7063	1	0,004872582
ST707	1	0,004872582
ST710	1	0,004872582
ST72	1	0,004872582
ST7212	1	0,004872582
ST7219	1	0,004872582
ST7221	1	0,004872582
ST7233	1	0,004872582
ST7238	1	0,004872582
ST7304	1	0,004872582
ST731	1	0,004872582
ST7340	1	0,004872582
ST7341	1	0,004872582
ST7343	1	0,004872582
ST7388	1	0,004872582
ST7389	1	0,004872582
ST7390	1	0,004872582
ST7391	1	0,004872582
ST7428	1	0,004872582
ST7505	1	0,004872582
ST756	1	0,004872582
ST7593	1	0,004872582
ST7611	1	0,004872582
ST7614	1	0,004872582
ST7616	1	0,004872582
ST7635	1	0,004872582
ST7698	1	0,004872582
ST77	1	0,004872582
ST7706	1	0,004872582
ST7724	1	0,004872582
ST778	1	0,004872582
ST7805	1	0,004872582
ST7836	1	0,004872582
ST7841	1	0,004872582
ST7843	1	0,004872582
ST7870	1	0,004872582
ST7893	1	0,004872582
ST7900	1	0,004872582
ST7961	1	0,004872582
ST8010	1	0,004872582
ST8011	1	0,004872582
ST8052	1	0,004872582
ST808	1	0,004872582
ST8091	1	0,004872582
ST810	1	0,004872582
ST811	1	0,004872582
ST8122	1	0,004872582
ST8151	1	0,004872582
ST8157	1	0,004872582
ST8190	1	0,004872582
ST8197	1	0,004872582
ST8262	1	0,004872582
ST8281	1	0,004872582
ST8350	1	0,004872582
ST8369	1	0,004872582
ST8372	1	0,004872582
ST8374	1	0,004872582
ST8398	1	0,004872582
ST8410	1	0,004872582
ST8416	1	0,004872582
ST8417	1	0,004872582
ST8418	1	0,004872582
ST8419	1	0,004872582
ST8433	1	0,004872582
ST844	1	0,004872582
ST8441	1	0,004872582
ST8442	1	0,004872582
ST8445	1	0,004872582
ST8448	1	0,004872582
ST8449	1	0,004872582
ST8450	1	0,004872582
ST8451	1	0,004872582
ST8453	1	0,004872582
ST8466	1	0,004872582
ST8487	1	0,004872582
ST8497	1	0,004872582
ST8498	1	0,004872582
ST8500	1	0,004872582
ST8502	1	0,004872582
ST8503	1	0,004872582
ST8504	1	0,004872582
ST8505	1	0,004872582
ST8514	1	0,004872582
ST8529	1	0,004872582
ST8530	1	0,004872582
ST8531	1	0,004872582
ST8534	1	0,004872582
ST8558	1	0,004872582
ST8563	1	0,004872582
ST8576	1	0,004872582
ST8587	1	0,004872582
ST8590	1	0,004872582
ST8606	1	0,004872582
ST8611	1	0,004872582
ST8673	1	0,004872582
ST8709	1	0,004872582
ST871	1	0,004872582
ST8834	1	0,004872582
ST8886	1	0,004872582
ST8888	1	0,004872582
ST8896	1	0,004872582
ST8915	1	0,004872582
ST8936	1	0,004872582
ST8951	1	0,004872582
ST8977	1	0,004872582
ST8979	1	0,004872582
ST898	1	0,004872582
ST8990	1	0,004872582
ST8995	1	0,004872582
ST8996	1	0,004872582
ST9007	1	0,004872582
ST9008	1	0,004872582
ST9009	1	0,004872582
ST9012	1	0,004872582
ST9013	1	0,004872582
ST9074	1	0,004872582
ST9111	1	0,004872582
ST9113	1	0,004872582
ST9116	1	0,004872582
ST9121	1	0,004872582
ST9122	1	0,004872582
ST9123	1	0,004872582
ST9127	1	0,004872582
ST9128	1	0,004872582
ST9129	1	0,004872582
ST9135	1	0,004872582
ST9137	1	0,004872582
ST9138	1	0,004872582
ST9143	1	0,004872582
ST9172	1	0,004872582
ST9204	1	0,004872582
ST9219	1	0,004872582
ST9220	1	0,004872582
ST9221	1	0,004872582
ST9233	1	0,004872582
ST9237	1	0,004872582
ST9241	1	0,004872582
ST9256	1	0,004872582
ST9257	1	0,004872582
ST9269	1	0,004872582
ST9295	1	0,004872582
ST9315	1	0,004872582
ST9334	1	0,004872582
ST9355	1	0,004872582
ST9459	1	0,004872582
ST950	1	0,004872582
ST9569	1	0,004872582
ST9570	1	0,004872582
ST9572	1	0,004872582
ST9573	1	0,004872582
ST959	1	0,004872582
ST9651	1	0,004872582
ST9693	1	0,004872582
ST9698	1	0,004872582
ST974	1	0,004872582
ST9748	1	0,004872582
ST977	1	0,004872582
ST9870	1	0,004872582
ST9881	1	0,004872582
ST9919	1	0,004872582
ST9962	1	0,004872582
	20523	100

## Sheet: Table S7
ST	n	% of all IPEC	IPEC fraction in ST		ST_total
ST11	14101	32.9532	0,998230214		ST11	14126
ST21	3773	8.81727	0,997356595		ST21	3783
ST17	1842	4.30464	0,998373984		ST17	1845
ST10	1239	2.89547	0,164914149		ST10	7513
ST442	931	2.17569	0,874178404		ST442	1065
ST32	913	2.13363	1		ST32	913
ST33	851	1.98874	0,992998833		ST33	857
ST16	803	1.87656	1		ST16	803
ST655	671	1.56809	1		ST655	671
ST29	614	1.43488	0,991922456		ST29	619
ST301	458	1.07032	1		ST301	458
ST25	406	0,948797644	0,980676329		ST25	414
ST100	273	0,637984623	0,892156863		ST100	306
ST675	269	0,628636863	0,981751825		ST675	274
ST300	266	0,621626043	1		ST300	266
ST752	265	0,619289103	0,992509363		ST752	267
ST342	258	0,602930523	0,996138996		ST342	259
ST90	242	0,565539483	0,657608696		ST90	368
ST329	241	0,563202543	0,979674797		ST329	246
ST1967	238	0,556191723	1		ST1967	238
ST718	238	0,556191723	0,875		ST718	272
ST306	211	0,493094342	1		ST306	211
ST679	211	0,493094342	0,96347032		ST679	219
ST297	210	0,490757402	0,290858726		ST297	722
ST206	200	0,467388002	0,434782609		ST206	460
ST583	193	0,451029422	0,98974359		ST583	195
ST20	190	0,444018602	0,979381443		ST20	194
ST40	187	0,437007782	0,638225256		ST40	293
ST517	185	0,432333902	0,934343434		ST517	198
ST205	181	0,422986142	0,735772358		ST205	246
ST58	175	0,408964502	0,074786325		ST58	2340
ST189	168	0,392605922	0,714893617		ST189	235
ST443	167	0,390268982	0,762557078		ST443	219
ST223	162	0,378584282	0,698275862		ST223	232
ST101	161	0,376247342	0,133278146		ST101	1208
ST504	160	0,373910402	0,958083832		ST504	167
ST6	154	0,359888762	1		ST6	154
ST335	148	0,345867122	0,993288591		ST335	149
ST738	146	0,341193242	0,993197279		ST738	147
ST28	140	0,327171602
ST3101	132	0,308476081
ST327	125	0,292117501
ST328	124	0,289780561
ST119	123	0,287443621
ST155	121	0,282769741
ST5559	115	0,268748101
ST5292	114	0,266411161
ST381	113	0,264074221
ST56	112	0,261737281
ST4	109	0,254726461
ST677	109	0,254726461
ST182	107	0,250052581
ST446	107	0,250052581
ST657	105	0,245378701
ST8427	103	0,240704821
ST23	99	0,231357061
ST137	97	0,226683181
ST154	93	0,217335421
ST88	92	0,214998481
ST2217	91	0,212661541
ST2385	84	0,196302961
ST343	84	0,196302961
ST441	83	0,193966021
ST13	79	0,184618261
ST99	77	0,179944381
ST1804	76	0,177607441
ST295	76	0,177607441
ST723	76	0,177607441
ST43	71	0,165922741
ST4748	69	0,161248861
ST162	68	0,158911921
ST386	68	0,158911921
ST589	67	0,156574981
ST1125	65	0,151901101
ST937	65	0,151901101
ST6130	64	0,149564161
ST173	63	0,147227221
ST2387	62	0,144890281
ST993	62	0,144890281
ST642	60	0,140216401
ST7715	58	0,135542521
ST5560	55	0,128531701
ST659	55	0,128531701
ST1491	54	0,126194761
ST6274	54	0,126194761
ST678	54	0,126194761
ST4496	52	0,121520881
ST641	52	0,121520881
ST795	51	0,119183941
ST26	50	0,116847001
ST1081	49	0,114510061
ST1792	49	0,114510061
ST278	49	0,114510061
ST747	49	0,114510061
ST2715	48	0,112173121
ST316	47	0,109836181
ST753	47	0,109836181
ST1	44	0,10282536
ST1176	43	0,10048842
ST388	43	0,10048842
ST8354	43	0,10048842
ST121	42	0,09815148
ST5978	42	0,09815148
ST1817	41	0,09581454
ST270	41	0,09581454
ST69	41	0,09581454
ST200	40	0,0934776
ST2966	40	0,0934776
ST7019	40	0,0934776
ST34	39	0,09114066
ST515	38	0,08880372
ST722	38	0,08880372
ST131	37	0,08646678
ST42	36	0,08412984
ST447	36	0,08412984
ST1308	35	0,0817929
ST325	34	0,07945596
ST1041	32	0,07478208
ST117	32	0,07478208
ST332	32	0,07478208
ST48	31	0,07244514
ST582	31	0,07244514
ST294	30	0,0701082
ST333	30	0,0701082
ST5487	30	0,0701082
ST3	29	0,06777126
ST811	29	0,06777126
ST2520	28	0,06543432
ST2346	27	0,06309738
ST616	27	0,06309738
ST765	27	0,06309738
ST8405	27	0,06309738
ST1833	26	0,06076044
ST2008	26	0,06076044
ST337	26	0,06076044
ST57	26	0,06076044
ST5973	26	0,06076044
ST6880	26	0,06076044
ST1611	25	0,0584235
ST2836	25	0,0584235
ST382	25	0,0584235
ST4267	25	0,0584235
ST590	25	0,0584235
ST661	25	0,0584235
ST683	25	0,0584235
ST2353	24	0,05608656
ST658	24	0,05608656
ST8355	24	0,05608656
ST971	24	0,05608656
ST165	23	0,05374962
ST2389	23	0,05374962
ST3695	23	0,05374962
ST378	23	0,05374962
ST647	23	0,05374962
ST3759	22	0,05141268
ST156	21	0,04907574
ST2388	21	0,04907574
ST330	21	0,04907574
ST336	21	0,04907574
ST5343	21	0,04907574
ST691	21	0,04907574
ST1266	20	0,0467388
ST141	20	0,0467388
ST201	20	0,0467388
ST2101	20	0,0467388
ST2178	20	0,0467388
ST2538	20	0,0467388
ST5342	20	0,0467388
ST6265	20	0,0467388
ST6992	20	0,0467388
ST793	20	0,0467388
ST1490	19	0,04440186
ST2356	19	0,04440186
ST38	19	0,04440186
ST398	19	0,04440186
ST6957	19	0,04440186
ST725	19	0,04440186
ST1092	18	0,04206492
ST4060	18	0,04206492
ST491	18	0,04206492
ST660	18	0,04206492
ST7006	18	0,04206492
ST111	17	0,03972798
ST122	17	0,03972798
ST2089	17	0,03972798
ST526	17	0,03972798
ST5681	17	0,03972798
ST730	17	0,03972798
ST12353	16	0,03739104
ST2952	16	0,03739104
ST311	16	0,03739104
ST4942	16	0,03739104
ST5082	16	0,03739104
ST5172	16	0,03739104
ST5937	16	0,03739104
ST7504	16	0,03739104
ST4554	15	0,0350541
ST5418	15	0,0350541
ST5419	15	0,0350541
ST6118	15	0,0350541
ST6272	15	0,0350541
ST737	15	0,0350541
ST803	15	0,0350541
ST11997	14	0,03271716
ST1877	14	0,03271716
ST2514	14	0,03271716
ST710	14	0,03271716
ST906	14	0,03271716
ST10334	13	0,03038022
ST1112	13	0,03038022
ST1304	13	0,03038022
ST349	13	0,03038022
ST376	13	0,03038022
ST5348	13	0,03038022
ST5592	13	0,03038022
ST5822	13	0,03038022
ST6060	13	0,03038022
ST8630	13	0,03038022
ST1727	12	0,02804328
ST35	12	0,02804328
ST3630	12	0,02804328
ST39	12	0,02804328
ST448	12	0,02804328
ST4550	12	0,02804328
ST5133	12	0,02804328
ST6126	12	0,02804328
ST6506	12	0,02804328
ST8296	12	0,02804328
ST847	12	0,02804328
ST106	11	0,02570634
ST1312	11	0,02570634
ST2541	11	0,02570634
ST2678	11	0,02570634
ST396	11	0,02570634
ST4038	11	0,02570634
ST46	11	0,02570634
ST5415	11	0,02570634
ST692	11	0,02570634
ST7641	11	0,02570634
ST829	11	0,02570634
ST940	11	0,02570634
ST953	11	0,02570634
ST9700	11	0,02570634
ST1086	10	0,0233694
ST11729	10	0,0233694
ST14291	10	0,0233694
ST1889	10	0,0233694
ST5305	10	0,0233694
ST5584	10	0,0233694
ST6260	10	0,0233694
ST772	10	0,0233694
ST788	10	0,0233694
ST8356	10	0,0233694
ST11237	9	0,02103246
ST120	9	0,02103246
ST1431	9	0,02103246
ST14400	9	0,02103246
ST1794	9	0,02103246
ST192	9	0,02103246
ST2144	9	0,02103246
ST2569	9	0,02103246
ST2772	9	0,02103246
ST3233	9	0,02103246
ST410	9	0,02103246
ST540	9	0,02103246
ST6639	9	0,02103246
ST7010	9	0,02103246
ST7280	9	0,02103246
ST7926	9	0,02103246
ST8708	9	0,02103246
ST910	9	0,02103246
ST13501	8	0,01869552
ST14293	8	0,01869552
ST1892	8	0,01869552
ST224	8	0,01869552
ST3910	8	0,01869552
ST423	8	0,01869552
ST5536	8	0,01869552
ST603	8	0,01869552
ST6044	8	0,01869552
ST6234	8	0,01869552
ST656	8	0,01869552
ST662	8	0,01869552
ST746	8	0,01869552
ST7543	8	0,01869552
ST7931	8	0,01869552
ST800	8	0,01869552
ST8645	8	0,01869552
ST9313	8	0,01869552
ST1031	7	0,01635858
ST10988	7	0,01635858
ST11347	7	0,01635858
ST1244	7	0,01635858
ST12464	7	0,01635858
ST1283	7	0,01635858
ST15	7	0,01635858
ST1623	7	0,01635858
ST1642	7	0,01635858
ST1705	7	0,01635858
ST1825	7	0,01635858
ST2338	7	0,01635858
ST4101	7	0,01635858
ST4119	7	0,01635858
ST5426	7	0,01635858
ST5429	7	0,01635858
ST5578	7	0,01635858
ST5989	7	0,01635858
ST6175	7	0,01635858
ST6638	7	0,01635858
ST720	7	0,01635858
ST7316	7	0,01635858
ST739	7	0,01635858
ST7616	7	0,01635858
ST767	7	0,01635858
ST794	7	0,01635858
ST8259	7	0,01635858
ST941	7	0,01635858
ST95	7	0,01635858
ST1034	6	0,01402164
ST1040	6	0,01402164
ST11118	6	0,01402164
ST11231	6	0,01402164
ST1248	6	0,01402164
ST1249	6	0,01402164
ST13673	6	0,01402164
ST1583	6	0,01402164
ST1786	6	0,01402164
ST2103	6	0,01402164
ST2165	6	0,01402164
ST2773	6	0,01402164
ST280	6	0,01402164
ST3018	6	0,01402164
ST3053	6	0,01402164
ST3519	6	0,01402164
ST360	6	0,01402164
ST5254	6	0,01402164
ST5277	6	0,01402164
ST5309	6	0,01402164
ST5516	6	0,01402164
ST5627	6	0,01402164
ST5786	6	0,01402164
ST6323	6	0,01402164
ST648	6	0,01402164
ST6584	6	0,01402164
ST6688	6	0,01402164
ST672	6	0,01402164
ST6956	6	0,01402164
ST7083	6	0,01402164
ST7093	6	0,01402164
ST724	6	0,01402164
ST7321	6	0,01402164
ST75	6	0,01402164
ST763	6	0,01402164
ST7724	6	0,01402164
ST7799	6	0,01402164
ST8279	6	0,01402164
ST8301	6	0,01402164
ST8494	6	0,01402164
ST8929	6	0,01402164
ST93	6	0,01402164
ST962	6	0,01402164
ST9892	6	0,01402164
ST1011	5	0,0116847
ST11276	5	0,0116847
ST12126	5	0,0116847
ST13368	5	0,0116847
ST13489	5	0,0116847
ST13872	5	0,0116847
ST14182	5	0,0116847
ST167	5	0,0116847
ST1761	5	0,0116847
ST1890	5	0,0116847
ST1907	5	0,0116847
ST226	5	0,0116847
ST2602	5	0,0116847
ST2614	5	0,0116847
ST3249	5	0,0116847
ST348	5	0,0116847
ST3631	5	0,0116847
ST394	5	0,0116847
ST404	5	0,0116847
ST4058	5	0,0116847
ST4179	5	0,0116847
ST440	5	0,0116847
ST4684	5	0,0116847
ST4738	5	0,0116847
ST5266	5	0,0116847
ST5285	5	0,0116847
ST5324	5	0,0116847
ST5352	5	0,0116847
ST5374	5	0,0116847
ST5575	5	0,0116847
ST5777	5	0,0116847
ST5811	5	0,0116847
ST5975	5	0,0116847
ST602	5	0,0116847
ST6198	5	0,0116847
ST6318	5	0,0116847
ST6955	5	0,0116847
ST7032	5	0,0116847
ST73	5	0,0116847
ST7653	5	0,0116847
ST7784	5	0,0116847
ST7937	5	0,0116847
ST8210	5	0,0116847
ST8275	5	0,0116847
ST8345	5	0,0116847
ST8579	5	0,0116847
ST8700	5	0,0116847
ST955	5	0,0116847
ST9575	5	0,0116847
ST9857	5	0,0116847
ST1049	4	0,00934776
ST10924	4	0,00934776
ST11076	4	0,00934776
ST11391	4	0,00934776
ST1148	4	0,00934776
ST11683	4	0,00934776
ST12587	4	0,00934776
ST1260	4	0,00934776
ST1423	4	0,00934776
ST1788	4	0,00934776
ST1793	4	0,00934776
ST1951	4	0,00934776
ST2036	4	0,00934776
ST2088	4	0,00934776
ST2161	4	0,00934776
ST2283	4	0,00934776
ST3057	4	0,00934776
ST3524	4	0,00934776
ST3546	4	0,00934776
ST3593	4	0,00934776
ST362	4	0,00934776
ST3692	4	0,00934776
ST3864	4	0,00934776
ST3933	4	0,00934776
ST4627	4	0,00934776
ST524	4	0,00934776
ST5241	4	0,00934776
ST5267	4	0,00934776
ST527	4	0,00934776
ST5299	4	0,00934776
ST5444	4	0,00934776
ST5732	4	0,00934776
ST5733	4	0,00934776
ST584	4	0,00934776
ST609	4	0,00934776
ST61	4	0,00934776
ST6229	4	0,00934776
ST6292	4	0,00934776
ST6475	4	0,00934776
ST6479	4	0,00934776
ST6529	4	0,00934776
ST6667	4	0,00934776
ST6671	4	0,00934776
ST6837	4	0,00934776
ST7024	4	0,00934776
ST7261	4	0,00934776
ST7444	4	0,00934776
ST751	4	0,00934776
ST7652	4	0,00934776
ST812	4	0,00934776
ST8270	4	0,00934776
ST8381	4	0,00934776
ST8695	4	0,00934776
ST8930	4	0,00934776
ST947	4	0,00934776
ST949	4	0,00934776
ST9963	4	0,00934776
ST10095	3	0,00701082
ST10478	3	0,00701082
ST10559	3	0,00701082
ST1056	3	0,00701082
ST10884	3	0,00701082
ST11221	3	0,00701082
ST11664	3	0,00701082
ST1196	3	0,00701082
ST12462	3	0,00701082
ST1258	3	0,00701082
ST12594	3	0,00701082
ST12637	3	0,00701082
ST12700	3	0,00701082
ST12706	3	0,00701082
ST1294	3	0,00701082
ST130	3	0,00701082
ST13453	3	0,00701082
ST13761	3	0,00701082
ST1407	3	0,00701082
ST1573	3	0,00701082
ST1790	3	0,00701082
ST1849	3	0,00701082
ST19	3	0,00701082
ST2028	3	0,00701082
ST210	3	0,00701082
ST2308	3	0,00701082
ST2332	3	0,00701082
ST2368	3	0,00701082
ST2458	3	0,00701082
ST265	3	0,00701082
ST314	3	0,00701082
ST315	3	0,00701082
ST3303	3	0,00701082
ST3857	3	0,00701082
ST4050	3	0,00701082
ST4063	3	0,00701082
ST4121	3	0,00701082
ST4173	3	0,00701082
ST4214	3	0,00701082
ST4268	3	0,00701082
ST4382	3	0,00701082
ST453	3	0,00701082
ST4597	3	0,00701082
ST4687	3	0,00701082
ST469	3	0,00701082
ST4750	3	0,00701082
ST4981	3	0,00701082
ST5296	3	0,00701082
ST5310	3	0,00701082
ST5344	3	0,00701082
ST5368	3	0,00701082
ST5395	3	0,00701082
ST5406	3	0,00701082
ST542	3	0,00701082
ST5486	3	0,00701082
ST550	3	0,00701082
ST5596	3	0,00701082
ST5621	3	0,00701082
ST5683	3	0,00701082
ST569	3	0,00701082
ST5729	3	0,00701082
ST5740	3	0,00701082
ST59	3	0,00701082
ST5965	3	0,00701082
ST6011	3	0,00701082
ST6195	3	0,00701082
ST6275	3	0,00701082
ST6308	3	0,00701082
ST6353	3	0,00701082
ST6507	3	0,00701082
ST663	3	0,00701082
ST6640	3	0,00701082
ST6661	3	0,00701082
ST6675	3	0,00701082
ST6873	3	0,00701082
ST706	3	0,00701082
ST7250	3	0,00701082
ST7279	3	0,00701082
ST7605	3	0,00701082
ST761	3	0,00701082
ST7796	3	0,00701082
ST7798	3	0,00701082
ST7816	3	0,00701082
ST7895	3	0,00701082
ST7907	3	0,00701082
ST8237	3	0,00701082
ST8264	3	0,00701082
ST8496	3	0,00701082
ST8557	3	0,00701082
ST8559	3	0,00701082
ST8566	3	0,00701082
ST8637	3	0,00701082
ST8650	3	0,00701082
ST8660	3	0,00701082
ST9021	3	0,00701082
ST9040	3	0,00701082
ST925	3	0,00701082
ST9454	3	0,00701082
ST9541	3	0,00701082
ST9648	3	0,00701082
ST10069	2	0,00467388
ST10075	2	0,00467388
ST10083	2	0,00467388
ST1020	2	0,00467388
ST10202	2	0,00467388
ST1029	2	0,00467388
ST1033	2	0,00467388
ST10501	2	0,00467388
ST10520	2	0,00467388
ST10530	2	0,00467388
ST10533	2	0,00467388
ST10599	2	0,00467388
ST10652	2	0,00467388
ST10923	2	0,00467388
ST11008	2	0,00467388
ST11013	2	0,00467388
ST11022	2	0,00467388
ST11027	2	0,00467388
ST11060	2	0,00467388
ST11209	2	0,00467388
ST11303	2	0,00467388
ST11341	2	0,00467388
ST11360	2	0,00467388
ST11376	2	0,00467388
ST11470	2	0,00467388
ST11476	2	0,00467388
ST11488	2	0,00467388
ST11530	2	0,00467388
ST1157	2	0,00467388
ST11659	2	0,00467388
ST11936	2	0,00467388
ST11958	2	0,00467388
ST12003	2	0,00467388
ST12096	2	0,00467388
ST12119	2	0,00467388
ST12165	2	0,00467388
ST12179	2	0,00467388
ST123	2	0,00467388
ST12336	2	0,00467388
ST12566	2	0,00467388
ST12585	2	0,00467388
ST12634	2	0,00467388
ST12654	2	0,00467388
ST12721	2	0,00467388
ST12774	2	0,00467388
ST129	2	0,00467388
ST1293	2	0,00467388
ST12962	2	0,00467388
ST13155	2	0,00467388
ST13237	2	0,00467388
ST13410	2	0,00467388
ST13416	2	0,00467388
ST13449	2	0,00467388
ST13560	2	0,00467388
ST136	2	0,00467388
ST13629	2	0,00467388
ST13641	2	0,00467388
ST13654	2	0,00467388
ST13758	2	0,00467388
ST13760	2	0,00467388
ST1380	2	0,00467388
ST13823	2	0,00467388
ST14183	2	0,00467388
ST14330	2	0,00467388
ST144	2	0,00467388
ST14415	2	0,00467388
ST1483	2	0,00467388
ST1595	2	0,00467388
ST1679	2	0,00467388
ST1724	2	0,00467388
ST1726	2	0,00467388
ST1737	2	0,00467388
ST1826	2	0,00467388
ST187	2	0,00467388
ST1988	2	0,00467388
ST2005	2	0,00467388
ST2063	2	0,00467388
ST2064	2	0,00467388
ST2079	2	0,00467388
ST2086	2	0,00467388
ST2166	2	0,00467388
ST2201	2	0,00467388
ST24	2	0,00467388
ST2517	2	0,00467388
ST2521	2	0,00467388
ST2570	2	0,00467388
ST2612	2	0,00467388
ST2795	2	0,00467388
ST2813	2	0,00467388
ST2914	2	0,00467388
ST3011	2	0,00467388
ST3017	2	0,00467388
ST3494	2	0,00467388
ST3570	2	0,00467388
ST3576	2	0,00467388
ST3580	2	0,00467388
ST3589	2	0,00467388
ST3616	2	0,00467388
ST373	2	0,00467388
ST3862	2	0,00467388
ST3931	2	0,00467388
ST4169	2	0,00467388
ST4178	2	0,00467388
ST420	2	0,00467388
ST4245	2	0,00467388
ST4248	2	0,00467388
ST4392	2	0,00467388
ST4493	2	0,00467388
ST4590	2	0,00467388
ST4594	2	0,00467388
ST4975	2	0,00467388
ST5234	2	0,00467388
ST5251	2	0,00467388
ST5278	2	0,00467388
ST5289	2	0,00467388
ST533	2	0,00467388
ST5341	2	0,00467388
ST5350	2	0,00467388
ST5394	2	0,00467388
ST5421	2	0,00467388
ST5435	2	0,00467388
ST5499	2	0,00467388
ST5530	2	0,00467388
ST5555	2	0,00467388
ST5602	2	0,00467388
ST5662	2	0,00467388
ST5680	2	0,00467388
ST5725	2	0,00467388
ST5726	2	0,00467388
ST5771	2	0,00467388
ST587	2	0,00467388
ST5887	2	0,00467388
ST5891	2	0,00467388
ST5892	2	0,00467388
ST5923	2	0,00467388
ST5960	2	0,00467388
ST6034	2	0,00467388
ST6043	2	0,00467388
ST6063	2	0,00467388
ST6122	2	0,00467388
ST6192	2	0,00467388
ST6208	2	0,00467388
ST6248	2	0,00467388
ST6297	2	0,00467388
ST6312	2	0,00467388
ST6347	2	0,00467388
ST6373	2	0,00467388
ST6412	2	0,00467388
ST6509	2	0,00467388
ST6641	2	0,00467388
ST6674	2	0,00467388
ST690	2	0,00467388
ST6989	2	0,00467388
ST7005	2	0,00467388
ST7007	2	0,00467388
ST7026	2	0,00467388
ST7028	2	0,00467388
ST7080	2	0,00467388
ST713	2	0,00467388
ST7211	2	0,00467388
ST7217	2	0,00467388
ST7252	2	0,00467388
ST7260	2	0,00467388
ST7274	2	0,00467388
ST7286	2	0,00467388
ST7320	2	0,00467388
ST7323	2	0,00467388
ST744	2	0,00467388
ST7481	2	0,00467388
ST750	2	0,00467388
ST764	2	0,00467388
ST7646	2	0,00467388
ST7714	2	0,00467388
ST7787	2	0,00467388
ST783	2	0,00467388
ST7857	2	0,00467388
ST7889	2	0,00467388
ST7902	2	0,00467388
ST7910	2	0,00467388
ST80	2	0,00467388
ST8012	2	0,00467388
ST8075	2	0,00467388
ST8134	2	0,00467388
ST8277	2	0,00467388
ST8293	2	0,00467388
ST8295	2	0,00467388
ST8304	2	0,00467388
ST8384	2	0,00467388
ST8422	2	0,00467388
ST8438	2	0,00467388
ST8443	2	0,00467388
ST8459	2	0,00467388
ST8523	2	0,00467388
ST8549	2	0,00467388
ST8561	2	0,00467388
ST8584	2	0,00467388
ST8624	2	0,00467388
ST8629	2	0,00467388
ST8649	2	0,00467388
ST8685	2	0,00467388
ST8696	2	0,00467388
ST8699	2	0,00467388
ST8803	2	0,00467388
ST9058	2	0,00467388
ST9084	2	0,00467388
ST9263	2	0,00467388
ST9281	2	0,00467388
ST9290	2	0,00467388
ST942	2	0,00467388
ST9433	2	0,00467388
ST9571	2	0,00467388
ST9582	2	0,00467388
ST967	2	0,00467388
ST973	2	0,00467388
ST9860	2	0,00467388
ST9933	2	0,00467388
ST10051	1	0,00233694
ST10067	1	0,00233694
ST10070	1	0,00233694
ST10071	1	0,00233694
ST10072	1	0,00233694
ST10073	1	0,00233694
ST10074	1	0,00233694
ST10076	1	0,00233694
ST10077	1	0,00233694
ST10078	1	0,00233694
ST10081	1	0,00233694
ST10084	1	0,00233694
ST10085	1	0,00233694
ST10106	1	0,00233694
ST10132	1	0,00233694
ST10157	1	0,00233694
ST10312	1	0,00233694
ST1032	1	0,00233694
ST10385	1	0,00233694
ST10386	1	0,00233694
ST10398	1	0,00233694
ST10399	1	0,00233694
ST10418	1	0,00233694
ST10423	1	0,00233694
ST10458	1	0,00233694
ST10460	1	0,00233694
ST10461	1	0,00233694
ST10465	1	0,00233694
ST10466	1	0,00233694
ST10467	1	0,00233694
ST10468	1	0,00233694
ST10477	1	0,00233694
ST10480	1	0,00233694
ST10481	1	0,00233694
ST10483	1	0,00233694
ST10484	1	0,00233694
ST10485	1	0,00233694
ST10486	1	0,00233694
ST10487	1	0,00233694
ST10488	1	0,00233694
ST10489	1	0,00233694
ST10490	1	0,00233694
ST10493	1	0,00233694
ST10496	1	0,00233694
ST10503	1	0,00233694
ST10505	1	0,00233694
ST10515	1	0,00233694
ST10525	1	0,00233694
ST10532	1	0,00233694
ST10534	1	0,00233694
ST10535	1	0,00233694
ST10550	1	0,00233694
ST10552	1	0,00233694
ST10593	1	0,00233694
ST1060	1	0,00233694
ST10601	1	0,00233694
ST10614	1	0,00233694
ST10639	1	0,00233694
ST10640	1	0,00233694
ST10647	1	0,00233694
ST10659	1	0,00233694
ST10672	1	0,00233694
ST10673	1	0,00233694
ST107	1	0,00233694
ST10705	1	0,00233694
ST1071	1	0,00233694
ST10711	1	0,00233694
ST10757	1	0,00233694
ST10781	1	0,00233694
ST10782	1	0,00233694
ST10785	1	0,00233694
ST1079	1	0,00233694
ST10793	1	0,00233694
ST108	1	0,00233694
ST10802	1	0,00233694
ST10803	1	0,00233694
ST10805	1	0,00233694
ST10852	1	0,00233694
ST10897	1	0,00233694
ST1090	1	0,00233694
ST1091	1	0,00233694
ST10945	1	0,00233694
ST10946	1	0,00233694
ST10948	1	0,00233694
ST10962	1	0,00233694
ST10964	1	0,00233694
ST10972	1	0,00233694
ST110	1	0,00233694
ST11003	1	0,00233694
ST11004	1	0,00233694
ST11007	1	0,00233694
ST11014	1	0,00233694
ST11054	1	0,00233694
ST11055	1	0,00233694
ST11058	1	0,00233694
ST11129	1	0,00233694
ST11137	1	0,00233694
ST1114	1	0,00233694
ST11170	1	0,00233694
ST11185	1	0,00233694
ST11186	1	0,00233694
ST11214	1	0,00233694
ST11223	1	0,00233694
ST11224	1	0,00233694
ST11230	1	0,00233694
ST11232	1	0,00233694
ST11238	1	0,00233694
ST11244	1	0,00233694
ST11268	1	0,00233694
ST11269	1	0,00233694
ST11274	1	0,00233694
ST11275	1	0,00233694
ST113	1	0,00233694
ST11305	1	0,00233694
ST1131	1	0,00233694
ST11322	1	0,00233694
ST11323	1	0,00233694
ST11333	1	0,00233694
ST11334	1	0,00233694
ST11335	1	0,00233694
ST11336	1	0,00233694
ST11351	1	0,00233694
ST11352	1	0,00233694
ST11353	1	0,00233694
ST11354	1	0,00233694
ST11355	1	0,00233694
ST11359	1	0,00233694
ST11377	1	0,00233694
ST11378	1	0,00233694
ST11386	1	0,00233694
ST11405	1	0,00233694
ST11459	1	0,00233694
ST11460	1	0,00233694
ST11461	1	0,00233694
ST1147	1	0,00233694
ST11474	1	0,00233694
ST11480	1	0,00233694
ST115	1	0,00233694
ST1150	1	0,00233694
ST11501	1	0,00233694
ST11523	1	0,00233694
ST11524	1	0,00233694
ST11526	1	0,00233694
ST11528	1	0,00233694
ST11529	1	0,00233694
ST1153	1	0,00233694
ST11531	1	0,00233694
ST11532	1	0,00233694
ST11534	1	0,00233694
ST11566	1	0,00233694
ST11594	1	0,00233694
ST11598	1	0,00233694
ST11600	1	0,00233694
ST11603	1	0,00233694
ST11611	1	0,00233694
ST11624	1	0,00233694
ST11663	1	0,00233694
ST1167	1	0,00233694
ST11682	1	0,00233694
ST11688	1	0,00233694
ST11690	1	0,00233694
ST11692	1	0,00233694
ST11715	1	0,00233694
ST11723	1	0,00233694
ST11725	1	0,00233694
ST11726	1	0,00233694
ST11727	1	0,00233694
ST11730	1	0,00233694
ST11732	1	0,00233694
ST118	1	0,00233694
ST11811	1	0,00233694
ST11835	1	0,00233694
ST11836	1	0,00233694
ST11841	1	0,00233694
ST11887	1	0,00233694
ST11904	1	0,00233694
ST11915	1	0,00233694
ST1193	1	0,00233694
ST11935	1	0,00233694
ST11952	1	0,00233694
ST11964	1	0,00233694
ST11965	1	0,00233694
ST11966	1	0,00233694
ST1198	1	0,00233694
ST12	1	0,00233694
ST12004	1	0,00233694
ST12005	1	0,00233694
ST12041	1	0,00233694
ST12042	1	0,00233694
ST12053	1	0,00233694
ST12054	1	0,00233694
ST12055	1	0,00233694
ST12060	1	0,00233694
ST12070	1	0,00233694
ST12076	1	0,00233694
ST12092	1	0,00233694
ST12105	1	0,00233694
ST12122	1	0,00233694
ST12123	1	0,00233694
ST12124	1	0,00233694
ST12127	1	0,00233694
ST12128	1	0,00233694
ST12129	1	0,00233694
ST12130	1	0,00233694
ST12132	1	0,00233694
ST12134	1	0,00233694
ST12135	1	0,00233694
ST12137	1	0,00233694
ST12154	1	0,00233694
ST12158	1	0,00233694
ST12163	1	0,00233694
ST12166	1	0,00233694
ST12168	1	0,00233694
ST12207	1	0,00233694
ST12209	1	0,00233694
ST12282	1	0,00233694
ST12325	1	0,00233694
ST12338	1	0,00233694
ST12356	1	0,00233694
ST1236	1	0,00233694
ST12360	1	0,00233694
ST12363	1	0,00233694
ST12364	1	0,00233694
ST12442	1	0,00233694
ST12446	1	0,00233694
ST12448	1	0,00233694
ST12461	1	0,00233694
ST12480	1	0,00233694
ST12494	1	0,00233694
ST12508	1	0,00233694
ST12509	1	0,00233694
ST12511	1	0,00233694
ST12514	1	0,00233694
ST12516	1	0,00233694
ST12536	1	0,00233694
ST12537	1	0,00233694
ST12538	1	0,00233694
ST12539	1	0,00233694
ST12543	1	0,00233694
ST12553	1	0,00233694
ST12559	1	0,00233694
ST12568	1	0,00233694
ST1257	1	0,00233694
ST12574	1	0,00233694
ST12580	1	0,00233694
ST12581	1	0,00233694
ST12582	1	0,00233694
ST12586	1	0,00233694
ST12588	1	0,00233694
ST12589	1	0,00233694
ST12593	1	0,00233694
ST12595	1	0,00233694
ST12596	1	0,00233694
ST12597	1	0,00233694
ST12599	1	0,00233694
ST126	1	0,00233694
ST12603	1	0,00233694
ST12605	1	0,00233694
ST12612	1	0,00233694
ST12613	1	0,00233694
ST12614	1	0,00233694
ST12615	1	0,00233694
ST12616	1	0,00233694
ST12635	1	0,00233694
ST12636	1	0,00233694
ST12648	1	0,00233694
ST12649	1	0,00233694
ST12653	1	0,00233694
ST12655	1	0,00233694
ST12658	1	0,00233694
ST12659	1	0,00233694
ST12661	1	0,00233694
ST12672	1	0,00233694
ST12680	1	0,00233694
ST12685	1	0,00233694
ST12693	1	0,00233694
ST12694	1	0,00233694
ST127	1	0,00233694
ST12701	1	0,00233694
ST12702	1	0,00233694
ST12710	1	0,00233694
ST12718	1	0,00233694
ST12719	1	0,00233694
ST12720	1	0,00233694
ST12722	1	0,00233694
ST12723	1	0,00233694
ST12727	1	0,00233694
ST12755	1	0,00233694
ST12756	1	0,00233694
ST12775	1	0,00233694
ST12781	1	0,00233694
ST12789	1	0,00233694
ST12825	1	0,00233694
ST12829	1	0,00233694
ST12844	1	0,00233694
ST12952	1	0,00233694
ST12957	1	0,00233694
ST12969	1	0,00233694
ST13006	1	0,00233694
ST13035	1	0,00233694
ST13043	1	0,00233694
ST13092	1	0,00233694
ST13102	1	0,00233694
ST13117	1	0,00233694
ST13119	1	0,00233694
ST13176	1	0,00233694
ST13185	1	0,00233694
ST13187	1	0,00233694
ST13200	1	0,00233694
ST13217	1	0,00233694
ST1322	1	0,00233694
ST13227	1	0,00233694
ST1323	1	0,00233694
ST13244	1	0,00233694
ST1326	1	0,00233694
ST13267	1	0,00233694
ST13268	1	0,00233694
ST13272	1	0,00233694
ST13273	1	0,00233694
ST1328	1	0,00233694
ST1329	1	0,00233694
ST13299	1	0,00233694
ST13300	1	0,00233694
ST13317	1	0,00233694
ST13361	1	0,00233694
ST13386	1	0,00233694
ST13424	1	0,00233694
ST13430	1	0,00233694
ST13450	1	0,00233694
ST13459	1	0,00233694
ST13487	1	0,00233694
ST13497	1	0,00233694
ST13554	1	0,00233694
ST13555	1	0,00233694
ST13556	1	0,00233694
ST13559	1	0,00233694
ST13562	1	0,00233694
ST13597	1	0,00233694
ST13607	1	0,00233694
ST1363	1	0,00233694
ST13630	1	0,00233694
ST13636	1	0,00233694
ST13642	1	0,00233694
ST13650	1	0,00233694
ST13652	1	0,00233694
ST13660	1	0,00233694
ST13678	1	0,00233694
ST13686	1	0,00233694
ST13688	1	0,00233694
ST13694	1	0,00233694
ST13714	1	0,00233694
ST13715	1	0,00233694
ST13716	1	0,00233694
ST13755	1	0,00233694
ST13756	1	0,00233694
ST13757	1	0,00233694
ST13822	1	0,00233694
ST1385	1	0,00233694
ST13860	1	0,00233694
ST13868	1	0,00233694
ST13878	1	0,00233694
ST13882	1	0,00233694
ST13883	1	0,00233694
ST13924	1	0,00233694
ST13925	1	0,00233694
ST13926	1	0,00233694
ST13929	1	0,00233694
ST13936	1	0,00233694
ST13964	1	0,00233694
ST13966	1	0,00233694
ST14	1	0,00233694
ST1401	1	0,00233694
ST14173	1	0,00233694
ST14174	1	0,00233694
ST14175	1	0,00233694
ST14176	1	0,00233694
ST14206	1	0,00233694
ST14224	1	0,00233694
ST14247	1	0,00233694
ST14249	1	0,00233694
ST14251	1	0,00233694
ST14292	1	0,00233694
ST14308	1	0,00233694
ST14309	1	0,00233694
ST14327	1	0,00233694
ST14328	1	0,00233694
ST14329	1	0,00233694
ST14331	1	0,00233694
ST14332	1	0,00233694
ST14333	1	0,00233694
ST14334	1	0,00233694
ST14335	1	0,00233694
ST14349	1	0,00233694
ST14358	1	0,00233694
ST14390	1	0,00233694
ST14403	1	0,00233694
ST14416	1	0,00233694
ST14421	1	0,00233694
ST14422	1	0,00233694
ST14424	1	0,00233694
ST1460	1	0,00233694
ST1485	1	0,00233694
ST1494	1	0,00233694
ST1500	1	0,00233694
ST1557	1	0,00233694
ST1559	1	0,00233694
ST1613	1	0,00233694
ST1615	1	0,00233694
ST1635	1	0,00233694
ST164	1	0,00233694
ST1721	1	0,00233694
ST1723	1	0,00233694
ST1732	1	0,00233694
ST1734	1	0,00233694
ST1758	1	0,00233694
ST1760	1	0,00233694
ST1797	1	0,00233694
ST1834	1	0,00233694
ST1835	1	0,00233694
ST2	1	0,00233694
ST2041	1	0,00233694
ST209	1	0,00233694
ST2115	1	0,00233694
ST2116	1	0,00233694
ST2122	1	0,00233694
ST2123	1	0,00233694
ST2153	1	0,00233694
ST2164	1	0,00233694
ST218	1	0,00233694
ST219	1	0,00233694
ST225	1	0,00233694
ST2251	1	0,00233694
ST2340	1	0,00233694
ST2341	1	0,00233694
ST2350	1	0,00233694
ST2351	1	0,00233694
ST2371	1	0,00233694
ST2390	1	0,00233694
ST2413	1	0,00233694
ST2449	1	0,00233694
ST2467	1	0,00233694
ST2487	1	0,00233694
ST2522	1	0,00233694
ST2526	1	0,00233694
ST2552	1	0,00233694
ST2562	1	0,00233694
ST2563	1	0,00233694
ST2567	1	0,00233694
ST2568	1	0,00233694
ST2599	1	0,00233694
ST2606	1	0,00233694
ST2673	1	0,00233694
ST2685	1	0,00233694
ST2714	1	0,00233694
ST2728	1	0,00233694
ST2758	1	0,00233694
ST279	1	0,00233694
ST2792	1	0,00233694
ST2808	1	0,00233694
ST281	1	0,00233694
ST2819	1	0,00233694
ST2820	1	0,00233694
ST2824	1	0,00233694
ST2825	1	0,00233694
ST2826	1	0,00233694
ST2851	1	0,00233694
ST2946	1	0,00233694
ST298	1	0,00233694
ST2985	1	0,00233694
ST299	1	0,00233694
ST3037	1	0,00233694
ST31	1	0,00233694
ST3177	1	0,00233694
ST3188	1	0,00233694
ST3221	1	0,00233694
ST3236	1	0,00233694
ST3288	1	0,00233694
ST3293	1	0,00233694
ST339	1	0,00233694
ST344	1	0,00233694
ST3549	1	0,00233694
ST3550	1	0,00233694
ST3602	1	0,00233694
ST361	1	0,00233694
ST3700	1	0,00233694
ST3703	1	0,00233694
ST3714	1	0,00233694
ST3721	1	0,00233694
ST384	1	0,00233694
ST3863	1	0,00233694
ST3924	1	0,00233694
ST3930	1	0,00233694
ST4017	1	0,00233694
ST4040	1	0,00233694
ST405	1	0,00233694
ST4053	1	0,00233694
ST4059	1	0,00233694
ST4074	1	0,00233694
ST4102	1	0,00233694
ST415	1	0,00233694
ST4377	1	0,00233694
ST445	1	0,00233694
ST452	1	0,00233694
ST4532	1	0,00233694
ST4546	1	0,00233694
ST4578	1	0,00233694
ST4656	1	0,00233694
ST4722	1	0,00233694
ST4741	1	0,00233694
ST484	1	0,00233694
ST4941	1	0,00233694
ST5	1	0,00233694
ST5086	1	0,00233694
ST5171	1	0,00233694
ST5221	1	0,00233694
ST5236	1	0,00233694
ST5246	1	0,00233694
ST5255	1	0,00233694
ST5269	1	0,00233694
ST529	1	0,00233694
ST5297	1	0,00233694
ST5315	1	0,00233694
ST5356	1	0,00233694
ST5365	1	0,00233694
ST537	1	0,00233694
ST5373	1	0,00233694
ST539	1	0,00233694
ST54	1	0,00233694
ST5401	1	0,00233694
ST5403	1	0,00233694
ST5420	1	0,00233694
ST543	1	0,00233694
ST5472	1	0,00233694
ST548	1	0,00233694
ST5496	1	0,00233694
ST5498	1	0,00233694
ST5515	1	0,00233694
ST5549	1	0,00233694
ST5611	1	0,00233694
ST5624	1	0,00233694
ST5649	1	0,00233694
ST5659	1	0,00233694
ST5677	1	0,00233694
ST5682	1	0,00233694
ST5722	1	0,00233694
ST5724	1	0,00233694
ST5734	1	0,00233694
ST5735	1	0,00233694
ST5736	1	0,00233694
ST5739	1	0,00233694
ST574	1	0,00233694
ST5742	1	0,00233694
ST5752	1	0,00233694
ST5765	1	0,00233694
ST5780	1	0,00233694
ST5882	1	0,00233694
ST5883	1	0,00233694
ST5884	1	0,00233694
ST5893	1	0,00233694
ST5894	1	0,00233694
ST5934	1	0,00233694
ST5938	1	0,00233694
ST5939	1	0,00233694
ST5980	1	0,00233694
ST5982	1	0,00233694
ST6000	1	0,00233694
ST6037	1	0,00233694
ST6038	1	0,00233694
ST6039	1	0,00233694
ST6042	1	0,00233694
ST6067	1	0,00233694
ST607	1	0,00233694
ST608	1	0,00233694
ST610	1	0,00233694
ST6117	1	0,00233694
ST6125	1	0,00233694
ST6127	1	0,00233694
ST6160	1	0,00233694
ST6161	1	0,00233694
ST6193	1	0,00233694
ST6194	1	0,00233694
ST6197	1	0,00233694
ST62	1	0,00233694
ST6207	1	0,00233694
ST6219	1	0,00233694
ST6245	1	0,00233694
ST6247	1	0,00233694
ST6266	1	0,00233694
ST6267	1	0,00233694
ST6277	1	0,00233694
ST6279	1	0,00233694
ST6282	1	0,00233694
ST6299	1	0,00233694
ST6301	1	0,00233694
ST6336	1	0,00233694
ST6344	1	0,00233694
ST6346	1	0,00233694
ST635	1	0,00233694
ST636	1	0,00233694
ST6363	1	0,00233694
ST6366	1	0,00233694
ST6411	1	0,00233694
ST6429	1	0,00233694
ST6461	1	0,00233694
ST6472	1	0,00233694
ST6477	1	0,00233694
ST6515	1	0,00233694
ST6553	1	0,00233694
ST6554	1	0,00233694
ST6569	1	0,00233694
ST6575	1	0,00233694
ST6582	1	0,00233694
ST6583	1	0,00233694
ST6586	1	0,00233694
ST6625	1	0,00233694
ST6628	1	0,00233694
ST6629	1	0,00233694
ST6632	1	0,00233694
ST6642	1	0,00233694
ST6668	1	0,00233694
ST6672	1	0,00233694
ST6678	1	0,00233694
ST6679	1	0,00233694
ST6680	1	0,00233694
ST6687	1	0,00233694
ST6778	1	0,00233694
ST6780	1	0,00233694
ST68	1	0,00233694
ST681	1	0,00233694
ST6851	1	0,00233694
ST686	1	0,00233694
ST6871	1	0,00233694
ST688	1	0,00233694
ST6881	1	0,00233694
ST6939	1	0,00233694
ST6953	1	0,00233694
ST6985	1	0,00233694
ST6987	1	0,00233694
ST70	1	0,00233694
ST7003	1	0,00233694
ST7012	1	0,00233694
ST7030	1	0,00233694
ST7031	1	0,00233694
ST7045	1	0,00233694
ST7078	1	0,00233694
ST7146	1	0,00233694
ST7216	1	0,00233694
ST7249	1	0,00233694
ST7254	1	0,00233694
ST7257	1	0,00233694
ST7262	1	0,00233694
ST7265	1	0,00233694
ST7281	1	0,00233694
ST7282	1	0,00233694
ST7288	1	0,00233694
ST7289	1	0,00233694
ST7305	1	0,00233694
ST7413	1	0,00233694
ST7418	1	0,00233694
ST7421	1	0,00233694
ST749	1	0,00233694
ST7562	1	0,00233694
ST7582	1	0,00233694
ST7583	1	0,00233694
ST7595	1	0,00233694
ST7596	1	0,00233694
ST7634	1	0,00233694
ST7657	1	0,00233694
ST7659	1	0,00233694
ST770	1	0,00233694
ST7702	1	0,00233694
ST7703	1	0,00233694
ST7725	1	0,00233694
ST7734	1	0,00233694
ST7797	1	0,00233694
ST7801	1	0,00233694
ST7825	1	0,00233694
ST784	1	0,00233694
ST7859	1	0,00233694
ST7868	1	0,00233694
ST787	1	0,00233694
ST7873	1	0,00233694
ST7883	1	0,00233694
ST7888	1	0,00233694
ST7890	1	0,00233694
ST7894	1	0,00233694
ST7897	1	0,00233694
ST7905	1	0,00233694
ST7912	1	0,00233694
ST7914	1	0,00233694
ST7916	1	0,00233694
ST7946	1	0,00233694
ST7953	1	0,00233694
ST7961	1	0,00233694
ST801	1	0,00233694
ST806	1	0,00233694
ST8097	1	0,00233694
ST810	1	0,00233694
ST8120	1	0,00233694
ST8138	1	0,00233694
ST8141	1	0,00233694
ST8186	1	0,00233694
ST8203	1	0,00233694
ST8211	1	0,00233694
ST8256	1	0,00233694
ST8265	1	0,00233694
ST8266	1	0,00233694
ST8267	1	0,00233694
ST8269	1	0,00233694
ST8271	1	0,00233694
ST8273	1	0,00233694
ST8278	1	0,00233694
ST8284	1	0,00233694
ST8300	1	0,00233694
ST8307	1	0,00233694
ST8310	1	0,00233694
ST8315	1	0,00233694
ST8321	1	0,00233694
ST8328	1	0,00233694
ST8341	1	0,00233694
ST8342	1	0,00233694
ST8343	1	0,00233694
ST8344	1	0,00233694
ST8389	1	0,00233694
ST8393	1	0,00233694
ST8408	1	0,00233694
ST8437	1	0,00233694
ST8454	1	0,00233694
ST8491	1	0,00233694
ST8506	1	0,00233694
ST8508	1	0,00233694
ST8510	1	0,00233694
ST8516	1	0,00233694
ST8520	1	0,00233694
ST8528	1	0,00233694
ST8536	1	0,00233694
ST8537	1	0,00233694
ST8545	1	0,00233694
ST8552	1	0,00233694
ST8562	1	0,00233694
ST8571	1	0,00233694
ST8625	1	0,00233694
ST8627	1	0,00233694
ST8631	1	0,00233694
ST8632	1	0,00233694
ST8638	1	0,00233694
ST8642	1	0,00233694
ST8644	1	0,00233694
ST8657	1	0,00233694
ST8658	1	0,00233694
ST8662	1	0,00233694
ST8682	1	0,00233694
ST8683	1	0,00233694
ST8689	1	0,00233694
ST8690	1	0,00233694
ST8693	1	0,00233694
ST8694	1	0,00233694
ST8697	1	0,00233694
ST8698	1	0,00233694
ST8707	1	0,00233694
ST8712	1	0,00233694
ST8747	1	0,00233694
ST8773	1	0,00233694
ST8779	1	0,00233694
ST8792	1	0,00233694
ST8794	1	0,00233694
ST8799	1	0,00233694
ST8801	1	0,00233694
ST8821	1	0,00233694
ST8876	1	0,00233694
ST8879	1	0,00233694
ST8881	1	0,00233694
ST8892	1	0,00233694
ST8908	1	0,00233694
ST8925	1	0,00233694
ST8935	1	0,00233694
ST8947	1	0,00233694
ST8973	1	0,00233694
ST8977	1	0,00233694
ST9019	1	0,00233694
ST9026	1	0,00233694
ST9027	1	0,00233694
ST9031	1	0,00233694
ST9032	1	0,00233694
ST9033	1	0,00233694
ST9035	1	0,00233694
ST9045	1	0,00233694
ST9073	1	0,00233694
ST9101	1	0,00233694
ST9130	1	0,00233694
ST9131	1	0,00233694
ST9133	1	0,00233694
ST9134	1	0,00233694
ST9185	1	0,00233694
ST9222	1	0,00233694
ST9259	1	0,00233694
ST9261	1	0,00233694
ST9276	1	0,00233694
ST9300	1	0,00233694
ST9341	1	0,00233694
ST9345	1	0,00233694
ST9353	1	0,00233694
ST9354	1	0,00233694
ST9389	1	0,00233694
ST94	1	0,00233694
ST9448	1	0,00233694
ST9463	1	0,00233694
ST9537	1	0,00233694
ST9543	1	0,00233694
ST9564	1	0,00233694
ST9568	1	0,00233694
ST9590	1	0,00233694
ST96	1	0,00233694
ST9613	1	0,00233694
ST9619	1	0,00233694
ST9630	1	0,00233694
ST9650	1	0,00233694
ST9654	1	0,00233694
ST9659	1	0,00233694
ST9731	1	0,00233694
ST9732	1	0,00233694
ST9771	1	0,00233694
ST9801	1	0,00233694
ST9813	1	0,00233694
ST9822	1	0,00233694
ST9829	1	0,00233694
ST9844	1	0,00233694
ST9865	1	0,00233694
ST9873	1	0,00233694
ST9917	1	0,00233694
ST9920	1	0,00233694
ST9955	1	0,00233694
ST9973	1	0,00233694
ST9996	1	0,00233694
	42791	100

## Sheet: Table S8
Compared categories	Comparison	P_value	Adjusted_P_value
Clinical_CT6i1	IPEC vs ND	0	0
	IPEC vs ExPEC	0	0
	IPEC vs Non Pathogen	4.11583301218221e-11	1.44054155426377e-10
	IPEC vs Healthy-Community	2.13328467964248e-30	1.19463942059979e-29
	IPEC vs Mixed	4.68961915218506e-17	1.87584766087403e-16
	IPEC vs Pathogen	1.2407703862582e-28	5.79026180253826e-28
	IPEC vs Clinical	5.11168726894805e-78	4.77090811768484e-77
	ND vs ExPEC	1.10216355987751e-64	7.71514491914257e-64
	ND vs Non Pathogen	0.904203	0.948084
	ND vs Healthy-Community	0.948084	0.948084
	ND vs Mixed	0.0139837	0.0355948
	ND vs Pathogen	0.166522	0.2454
	ND vs Clinical	0.0038378	0.0107458
	ExPEC vs Non Pathogen	0.073797	0.149435
	ExPEC vs Healthy-Community	0.00104248	0.00324327
	ExPEC vs Mixed	0.417259	0.507967
	ExPEC vs Pathogen	0.153951	0.240047
	ExPEC vs Clinical	0.0973153	0.170302
	Non Pathogen vs Healthy-Community	0.942216	0.948084
	Non Pathogen vs Mixed	0.0747176	0.149435
	Non Pathogen vs Pathogen	0.498896	0.582045
	Non Pathogen vs Clinical	0.316024	0.402212
	Healthy-Community vs Mixed	0.0292912	0.0683462
	Healthy-Community vs Pathogen	0.30686	0.402212
	Healthy-Community vs Clinical	0.0952026	0.170302
	Mixed vs Pathogen	0.154316	0.240047
	Mixed vs Clinical	0.181574	0.254203
	Pathogen vs Clinical	0.735811	0.824108
Clinical_CT6i2	Comparison	P_value	Adjusted_P_value
	IPEC vs ND	7.87946026614805e-145	7.35416291507151e-144
	IPEC vs ExPEC	0	0
	IPEC vs Non Pathogen	0.000299026	0.000398701
	IPEC vs Healthy-Community	1.56929667118399e-65	1.09850766982879e-64
	IPEC vs Mixed	0.000965203	0.00117503
	IPEC vs Pathogen	0.00017256	0.000241584
	IPEC vs Clinical	1.10186834286506e-54	6.17046272004433e-54
	ND vs ExPEC	0	0
	ND vs Non Pathogen	0.281869	0.315694
	ND vs Healthy-Community	1.82162608006506e-29	8.50092170697027e-29
	ND vs Mixed	2.0445412935326e-06	3.57794726368206e-06
	ND vs Pathogen	0.873355	0.873355
	ND vs Clinical	1.10274398220888e-17	3.85960393773108e-17
	ExPEC vs Non Pathogen	1.09617278529471e-06	2.19234557058942e-06
	ExPEC vs Healthy-Community	0.306287	0.329848
	ExPEC vs Mixed	4.91022479783487e-20	1.96408991913395e-19
	ExPEC vs Pathogen	1.67715929584993e-17	5.21782892042202e-17
	ExPEC vs Clinical	6.08834652988793e-13	1.54976093488057e-12
	Non Pathogen vs Healthy-Community	0.000109821	0.000161842
	Non Pathogen vs Mixed	1.81998444590711e-06	3.3973042990266e-06
	Non Pathogen vs Pathogen	0.428234	0.444095
	Non Pathogen vs Clinical	0.0515943	0.0601934
	Healthy-Community vs Mixed	4.68856982579211e-16	1.31279955122179e-15
	Healthy-Community vs Pathogen	4.43539217908695e-10	9.55315238572575e-10
	Healthy-Community vs Clinical	0.000336553	0.000428341
	Mixed vs Pathogen	6.56264030125127e-06	1.08090546138256e-05
	Mixed vs Clinical	2.07544657442371e-11	4.84270867365533e-11
	Pathogen vs Clinical	0.000102667	0.000159704
Clinical_CT6i4b	Comparison	P_value	Adjusted_P_value
	IPEC vs ND	1.66535412410694e-183	4.66299154749943e-182
	IPEC vs ExPEC	5.11707272017843e-05	0.000179098
	IPEC vs Non Pathogen	0.134146	0.187804
	IPEC vs Healthy-Community	0.798793	0.798793
	IPEC vs Mixed	0.642296	0.666084
	IPEC vs Pathogen	1.35827564092012e-119	1.90158589728816e-118
	IPEC vs Clinical	5.12077386328879e-96	4.77938893906954e-95
	ND vs ExPEC	1.11868232594745e-77	7.83077628163215e-77
	ND vs Non Pathogen	0.118916	0.175245
	ND vs Healthy-Community	0.000805375	0.00205005
	ND vs Mixed	0.0551706	0.0924696
	ND vs Pathogen	0.000167875	0.000470049
	ND vs Clinical	0.100494	0.156324
	ExPEC vs Non Pathogen	0.505069	0.589247
	ExPEC vs Healthy-Community	0.631498	0.666084
	ExPEC vs Mixed	0.502101	0.589247
	ExPEC vs Pathogen	4.38856139691951e-55	2.45759438227493e-54
	ExPEC vs Clinical	1.47803267899517e-42	6.8974858353108e-42
	Non Pathogen vs Healthy-Community	0.396933	0.505187
	Non Pathogen vs Mixed	0.354311	0.472414
	Non Pathogen vs Pathogen	0.00730114	0.0157255
	Non Pathogen vs Clinical	0.0561422	0.0924696
	Healthy-Community vs Mixed	0.600019	0.666084
	Healthy-Community vs Pathogen	3.43364607171277e-07	1.37345842868511e-06
	Healthy-Community vs Clinical	0.000106768	0.000332167
	Mixed vs Pathogen	0.00407482	0.00950792
	Mixed vs Clinical	0.0271455	0.054291
	Pathogen vs Clinical	0.0559368	0.0924696
Clinical_PT6i1	Comparison	P_value	Adjusted_P_value
	IPEC vs ND	0	0
	IPEC vs ExPEC	0	0
	IPEC vs Non Pathogen	1.79344900127538e-18	7.17379600510154e-18
	IPEC vs Healthy-Community	3.83203843338273e-29	2.14594152269433e-28
	IPEC vs Mixed	5.60761369041954e-24	2.61688638886245e-23
	IPEC vs Pathogen	1.40072066270114e-29	9.80504463890798e-29
	IPEC vs Clinical	3.98285507063665e-74	3.71733139926088e-73
	ND vs ExPEC	5.11776240049227e-06	1.79121684017229e-05
	ND vs Non Pathogen	0.0703328	0.115842
	ND vs Healthy-Community	0.524068	0.564381
	ND vs Mixed	0.000589982	0.00165195
	ND vs Pathogen	0.326909	0.369747
	ND vs Clinical	0.143857	0.211999
	ExPEC vs Non Pathogen	0.0217995	0.0406924
	ExPEC vs Healthy-Community	0.819488	0.849839
	ExPEC vs Mixed	0.00010338	0.000321628
	ExPEC vs Pathogen	0.08701	0.135349
	ExPEC vs Clinical	0.00854819	0.0184115
	Non Pathogen vs Healthy-Community	0.0585186	0.102408
	Non Pathogen vs Mixed	0.188844	0.251792
	Non Pathogen vs Pathogen	0.330131	0.369747
	Non Pathogen vs Clinical	0.255828	0.311443
	Healthy-Community vs Mixed	0.000820519	0.00208859
	Healthy-Community vs Pathogen	0.244966	0.311443
	Healthy-Community vs Clinical	0.169022	0.23663
	Mixed vs Pathogen	0.0148829	0.0297658
	Mixed vs Clinical	0.00655872	0.0153037
	Pathogen vs Clinical	0.939818	0.939818
Clinical_PT6i2	Comparison	P_value	Adjusted_P_value
	IPEC vs ND	0	0
	IPEC vs ExPEC	0	0
	IPEC vs Non Pathogen	8.39634801335923e-06	1.1195130684479e-05
	IPEC vs Healthy-Community	1.3205240014173e-88	5.28209600566919e-88
	IPEC vs Mixed	0.00308794	0.0034585
	IPEC vs Pathogen	1.25907684400956e-95	5.87569193871127e-95
	IPEC vs Clinical	2.55570402598205e-271	1.78899281818744e-270
	ND vs ExPEC	0	0
	ND vs Non Pathogen	0.657005	0.657005
	ND vs Healthy-Community	7.68996672444552e-28	1.9574460753134e-27
	ND vs Mixed	4.86259499218711e-08	7.56403665451329e-08
	ND vs Pathogen	3.48716552316641e-35	1.08489594054066e-34
	ND vs Clinical	5.33749108937222e-105	2.98899501004844e-104
	ExPEC vs Non Pathogen	9.78266989402552e-20	2.10703659255934e-19
	ExPEC vs Healthy-Community	5.57933448353682e-12	1.04147577026021e-11
	ExPEC vs Mixed	9.37499107399828e-43	3.2812468758994e-42
	ExPEC vs Pathogen	0.00111271	0.00129817
	ExPEC vs Clinical	0.000101138	0.000128721
	Non Pathogen vs Healthy-Community	7.70114841760666e-06	1.07816077846493e-05
	Non Pathogen vs Mixed	9.18809068422409e-07	1.3540344166225e-06
	Non Pathogen vs Pathogen	1.13173320133829e-08	1.86403115514543e-08
	Non Pathogen vs Clinical	7.83611480098377e-12	1.37132009017216e-11
	Healthy-Community vs Mixed	2.09159535053223e-19	4.18319070106446e-19
	Healthy-Community vs Pathogen	0.0451005	0.0485697
	Healthy-Community vs Clinical	0.000894265	0.00108867
	Mixed vs Pathogen	1.81108596316607e-23	4.22586724738751e-23
	Mixed vs Clinical	2.15469239697082e-29	6.03313871151828e-29
	Pathogen vs Clinical	0.467292	0.4846
Clinical_PT6i4b	Comparison	P_value	Adjusted_P_value
	IPEC vs ND	3.74141485447074e-186	1.04759615925181e-184
	IPEC vs ExPEC	2.66480609148413e-05	9.32682132019446e-05
	IPEC vs Non Pathogen	0.13968	0.195552
	IPEC vs Healthy-Community	0.811992	0.811992
	IPEC vs Mixed	0.639438	0.663121
	IPEC vs Pathogen	5.15039404302618e-118	7.21055166023666e-117
	IPEC vs Clinical	7.43253784345251e-95	6.93703532055568e-94
	ND vs ExPEC	2.44438178197219e-78	1.71106724738054e-77
	ND vs Non Pathogen	0.114475	0.176208
	ND vs Healthy-Community	0.000723958	0.0018428
	ND vs Mixed	0.0533616	0.0924696
	ND vs Pathogen	0.000223256	0.000625118
	ND vs Clinical	0.11957	0.176208
	ExPEC vs Non Pathogen	0.527823	0.615793
	ExPEC vs Healthy-Community	0.606911	0.653596
	ExPEC vs Mixed	0.494798	0.602362
	ExPEC vs Pathogen	1.46864809089048e-53	8.22442930898671e-53
	ExPEC vs Clinical	2.0944503296679e-41	9.7741015384502e-41
	Non Pathogen vs Healthy-Community	0.396933	0.505187
	Non Pathogen vs Mixed	0.354311	0.472414
	Non Pathogen vs Pathogen	0.00730114	0.0157255
	Non Pathogen vs Clinical	0.0561422	0.0924696
	Healthy-Community vs Mixed	0.600019	0.653596
	Healthy-Community vs Pathogen	3.43364607171277e-07	1.37345842868511e-06
	Healthy-Community vs Clinical	0.000106768	0.000332167
	Mixed vs Pathogen	0.00407482	0.00950792
	Mixed vs Clinical	0.0271455	0.054291
	Pathogen vs Clinical	0.0559368	0.0924696
ExPEC.type_CT6i1	Comparison	P_value	Adjusted_P_value
	No vs NS	0	0
	No vs BSI	0	0
	No vs UPEC	0	0
	No vs ExPEC	7.92004963301203e-145	4.15802605733132e-144
	No vs APEC	4.6674682880979e-36	1.40024048642937e-35
	No vs Respiratory	1.99478961124248e-44	6.98176363934869e-44
	NS vs BSI	2.84629423845844e-48	1.19544358015255e-47
	NS vs UPEC	3.29139958524075e-33	8.63992391125696e-33
	NS vs ExPEC	0.0213202	0.0298483
	NS vs APEC	0.0114717	0.0172075
	NS vs Respiratory	6.32134604899384e-06	1.20680242753519e-05
	BSI vs UPEC	7.75277734187025e-10	1.62808324179275e-09
	BSI vs ExPEC	2.20518318957514e-13	5.14542744234199e-13
	BSI vs APEC	0.0360755	0.0445638
	BSI vs Respiratory	0.816761	0.857599
	UPEC vs ExPEC	0.000813541	0.00131418
	UPEC vs APEC	0.941056	0.941056
	UPEC vs Respiratory	0.0244387	0.0320757
	ExPEC vs APEC	0.144012	0.159171
	ExPEC vs Respiratory	0.000623712	0.0010915
	APEC vs Respiratory	0.0998561	0.116499
ExPEC.type_CT6i2	Comparison	P_value	Adjusted_P_value
	No vs NS	7.41276956200042e-164	3.89170402005022e-163
	No vs BSI	0	0
	No vs UPEC	0	0
	No vs ExPEC	1.152848528929e-100	4.03496985125149e-100
	No vs APEC	1.4765080806841e-83	4.4295242420523e-83
	No vs Respiratory	1.02074600384262e-31	1.94869691642682e-31
	NS vs BSI	2.43517886709824e-123	1.02277512418126e-122
	NS vs UPEC	0	0
	NS vs ExPEC	9.57632585860032e-28	1.67585702525506e-27
	NS vs APEC	1.41248477873545e-40	2.96621803534444e-40
	NS vs Respiratory	6.90864361608792e-12	1.03629654241319e-11
	BSI vs UPEC	1.20191118101358e-40	2.80445942236503e-40
	BSI vs ExPEC	5.00341519490168e-06	6.18068935840796e-06
	BSI vs APEC	1.93229347818529e-06	2.70521086945941e-06
	BSI vs Respiratory	0.843855	0.886048
	UPEC vs ExPEC	1.97960704952019e-51	5.19646850499049e-51
	UPEC vs APEC	0.956011	0.956011
	UPEC vs Respiratory	4.00241173947368e-06	5.25316540805921e-06
	ExPEC vs APEC	4.97401638723807e-12	8.03494954861535e-12
	ExPEC vs Respiratory	0.0516494	0.0570862
	APEC vs Respiratory	0.000492498	0.000574581
ExPEC.type_CT6i4b	Comparison	P_value	Adjusted_P_value
	No vs NS	1.18655522778196e-183	2.37311045556392e-182
	No vs BSI	0.000405455	0.00135152
	No vs UPEC	9.27261273168409e-06	3.70904509267364e-05
	No vs ExPEC	0.0659642	0.10994
	No vs APEC	0.604475	0.711147
	No vs Respiratory	0.460311	0.575389
	NS vs BSI	1.66153327516542e-19	1.10768885011028e-18
	NS vs UPEC	2.90114774304491e-46	2.90114774304491e-45
	NS vs ExPEC	2.15340591632013e-14	1.07670295816006e-13
	NS vs APEC	0.00380589	0.0083832
	NS vs Respiratory	0.00214466	0.00612759
	BSI vs UPEC	0.844032	0.844032
	BSI vs ExPEC	0.00322748	0.00806869
	BSI vs APEC	0.67696	0.75184
	BSI vs Respiratory	0.236795	0.357341
	UPEC vs ExPEC	0.0041916	0.0083832
	UPEC vs APEC	0.714248	0.75184
	UPEC vs Respiratory	0.250139	0.357341
	ExPEC vs APEC	0.0174086	0.0316519
	ExPEC vs Respiratory	NA	NA
	APEC vs Respiratory	0.340625	0.454167
ExPEC.type_PT6i1	Comparison	P_value	Adjusted_P_value
	No vs NS	0	0
	No vs BSI	0	0
	No vs UPEC	2.0994366406648e-291	1.46960564846536e-290
	No vs ExPEC	2.49197831377874e-100	1.30828861473384e-99
	No vs APEC	1.45226570434054e-21	3.3886199767946e-21
	No vs Respiratory	6.27572359978318e-39	2.19650325992411e-38
	NS vs BSI	4.51360046787162e-23	1.1848201228163e-22
	NS vs UPEC	5.17725198741321e-28	1.55317559622396e-27
	NS vs ExPEC	0.00407026	0.00610539
	NS vs APEC	0.343478	0.379633
	NS vs Respiratory	0.0071963	0.0100748
	BSI vs UPEC	5.07979246110074e-51	2.13351283366231e-50
	BSI vs ExPEC	5.43340731388238e-17	1.1410155359153e-16
	BSI vs APEC	9.47832852065111e-05	0.000165871
	BSI vs Respiratory	0.815646	0.815646
	UPEC vs ExPEC	0.0243439	0.0300719
	UPEC vs APEC	0.195047	0.227554
	UPEC vs Respiratory	1.67169236665132e-06	3.1914126999707e-06
	ExPEC vs APEC	0.796933	0.815646
	ExPEC vs Respiratory	0.000332432	0.000537006
	APEC vs Respiratory	0.00905816	0.0118888
ExPEC.type_PT6i2	Comparison	P_value	Adjusted_P_value
	No vs NS	0	0
	No vs BSI	0	0
	No vs UPEC	0	0
	No vs ExPEC	7.93794706299608e-244	2.77828147204863e-243
	No vs APEC	5.18987476636675e-73	1.08987370093702e-72
	No vs Respiratory	1.24218590450165e-158	3.72655771350496e-158
	NS vs BSI	0	0
	NS vs UPEC	0	0
	NS vs ExPEC	8.55061576866901e-56	1.49635775951708e-55
	NS vs APEC	2.66207748067405e-21	4.30027900724269e-21
	NS vs Respiratory	1.2243495831259e-64	2.33739465869489e-64
	BSI vs UPEC	4.55612187541327e-09	5.6281505519811e-09
	BSI vs ExPEC	5.70518256880613e-99	1.49761042431161e-98
	BSI vs APEC	6.06966181542591e-17	8.49752654159628e-17
	BSI vs Respiratory	0.353452	0.353452
	UPEC vs ExPEC	1.51756321868762e-82	3.54098084360445e-82
	UPEC vs APEC	1.75771694369069e-10	2.30700348859403e-10
	UPEC vs Respiratory	0.308017	0.323418
	ExPEC vs APEC	0.0232504	0.0256978
	ExPEC vs Respiratory	1.93338530985153e-18	2.9000779647773e-18
	APEC vs Respiratory	2.9680600253518e-07	3.46273669624377e-07
ExPEC.type_PT6i4b	Comparison	P_value	Adjusted_P_value
	No vs NS	3.53665834192805e-186	7.07331668385611e-185
	No vs BSI	0.00051377	0.00171257
	No vs UPEC	2.8052159024565e-06	1.1220863609826e-05
	No vs ExPEC	0.0636324	0.106054
	No vs APEC	0.616902	0.713346
	No vs Respiratory	0.456397	0.570497
	NS vs BSI	7.33976038415706e-20	4.89317358943804e-19
	NS vs UPEC	2.43140114971221e-46	2.43140114971221e-45
	NS vs ExPEC	1.39825054372754e-14	6.99125271863768e-14
	NS vs APEC	0.00350792	0.00701584
	NS vs Respiratory	0.00199013	0.00568608
	BSI vs UPEC	0.977565	0.977565
	BSI vs ExPEC	0.00322748	0.00701584
	BSI vs APEC	0.67696	0.713346
	BSI vs Respiratory	0.236795	0.340849
	UPEC vs ExPEC	0.00334322	0.00701584
	UPEC vs APEC	0.677678	0.713346
	UPEC vs Respiratory	0.238594	0.340849
	ExPEC vs APEC	0.0174086	0.0316519
	ExPEC vs Respiratory	NA	NA
	APEC vs Respiratory	0.340625	0.454167
IPEC_CT6i1	Comparison	P_value	Adjusted_P_value
	EPEC vs No	8.24734183970748e-09	1.37455697328458e-08
	EPEC vs EHEC	6.33358137694968e-293	9.50037206542452e-292
	EPEC vs STEC	1.41052387770262e-170	1.58683936241545e-169
	EPEC vs ETEC	1.19016455025075e-07	1.78524682537613e-07
	EPEC vs EIEC	4.6767211711863e-07	6.01292722009668e-07
	EPEC vs ETEC.STEC	2.11389407521656e-17	5.59560196380853e-17
	EPEC vs ETEC.EPEC	3.66482578607975e-07	4.85050471687026e-07
	EPEC vs ND	0.0511753	0.0535556
	EPEC vs ETEC.EHEC	9.93425368701605e-10	1.78816566366289e-09
	No vs EHEC	0	0
	No vs STEC	0	0
	No vs ETEC	3.3146730641831e-25	1.06543062777314e-24
	No vs EIEC	4.50586100093806e-12	9.21653386555511e-12
	No vs ETEC.STEC	1.15740192173183e-12	2.48014697513964e-12
	No vs ETEC.EPEC	2.88638329660717e-06	3.60797912075896e-06
	No vs ND	0.806436	0.806436
	No vs ETEC.EHEC	4.17465146608704e-08	6.47790744737644e-08
	EHEC vs STEC	9.83435443954859e-11	1.92411282512907e-10
	EHEC vs ETEC	6.55059885008095e-87	4.91294913756071e-86
	EHEC vs EIEC	3.11144909486879e-08	5.00054318818199e-08
	EHEC vs ETEC.STEC	6.23506521345257e-107	5.61155869210731e-106
	EHEC vs ETEC.EPEC	3.15245238733847e-19	8.86627233938944e-19
	EHEC vs ND	1.2563158507838e-48	6.28157925391898e-48
	EHEC vs ETEC.EHEC	1.38880832599742e-32	5.68148860635307e-32
	STEC vs ETEC	3.31252381555882e-51	1.86329464625183e-50
	STEC vs EIEC	7.22427314664848e-05	8.3356997845944e-05
	STEC vs ETEC.STEC	3.61883424201481e-84	2.32639344129523e-83
	STEC vs ETEC.EPEC	1.36124703550171e-16	3.40311758875428e-16
	STEC vs ND	6.84438125209492e-36	3.07997156344271e-35
	STEC vs ETEC.EHEC	1.77270695871016e-27	6.64765109516308e-27
	ETEC vs EIEC	0.0153614	0.0164586
	ETEC vs ETEC.STEC	1.50570316640365e-26	5.21204942216647e-26
	ETEC vs ETEC.EPEC	6.74273547946714e-09	1.16701190990777e-08
	ETEC vs ND	7.68278755975816e-06	9.09803789971361e-06
	ETEC vs ETEC.EHEC	7.33813907491876e-13	1.65108129185672e-12
	EIEC vs ETEC.STEC	1.12722713515933e-23	3.381681405478e-23
	EIEC vs ETEC.EPEC	2.13260522501806e-10	3.99863479690887e-10
	EIEC vs ND	1.69267113367087e-07	2.45710325855448e-07
	EIEC vs ETEC.EHEC	1.069014764042e-14	2.53187707273106e-14
	ETEC.STEC vs ETEC.EPEC	0.00156678	0.00176262
	ETEC.STEC vs ND	2.91141782904943e-07	4.09418132210077e-07
	ETEC.STEC vs ETEC.EHEC	0.00473817	0.00520043
	ETEC.EPEC vs ND	5.84573338348701e-06	7.10967573667339e-06
	ETEC.EPEC vs ETEC.EHEC	0.0705238	0.0721266
	ND vs ETEC.EHEC	3.02491412033579e-07	4.12488289136698e-07
IPEC_CT6i2	Comparison	P_value	Adjusted_P_value
	EPEC vs No	8.80091605854563e-151	7.74480613152016e-150
	EPEC vs EHEC	0.440266	0.467444
	EPEC vs STEC	1.72520566296611e-220	2.53030163901695e-219
	EPEC vs ETEC	1.96038049105e-15	4.79204120034444e-15
	EPEC vs EIEC	7.53125456229452e-07	1.38073000308733e-06
	EPEC vs ETEC.STEC	1.46491400927464e-09	3.0693436384802e-09
	EPEC vs ETEC.EPEC	0.0390585	0.052078
	EPEC vs ND	3.35011895317259e-42	1.34004758126904e-41
	EPEC vs ETEC.EHEC	0.00213033	0.00323222
	No vs EHEC	0	0
	No vs STEC	2.86149591283022e-56	1.57382275205662e-55
	No vs ETEC	4.58177146448396e-118	3.35996574062157e-117
	No vs EIEC	2.04058655886313e-24	5.61161303687362e-24
	No vs ETEC.STEC	7.95801262976605e-37	2.91793796424755e-36
	No vs ETEC.EPEC	0.000120359	0.000189136
	No vs ND	0.0757221	0.0900479
	No vs ETEC.EHEC	1.03092924192361e-08	1.97221246281039e-08
	EHEC vs STEC	0	0
	EHEC vs ETEC	5.38907716722472e-16	1.39481997269346e-15
	EHEC vs EIEC	1.29319266464936e-06	2.27601908978287e-06
	EHEC vs ETEC.STEC	2.95160139717327e-09	5.90320279434654e-09
	EHEC vs ETEC.EPEC	0.0432768	0.0560053
	EHEC vs ND	2.64738948932249e-54	1.294279305891e-53
	EHEC vs ETEC.EHEC	0.0026193	0.00384165
	STEC vs ETEC	3.55018072742579e-166	3.90519880016837e-165
	STEC vs EIEC	1.54948181895707e-34	4.86980000243651e-34
	STEC vs ETEC.STEC	3.74601403908766e-52	1.64824617719857e-51
	STEC vs ETEC.EPEC	4.1983839409127e-06	7.10495743846765e-06
	STEC vs ND	0.0719994	0.0879992
	STEC vs ETEC.EHEC	7.75060360382458e-12	1.79487662404359e-11
	ETEC vs EIEC	0.0211583	0.0290927
	ETEC vs ETEC.STEC	0.00771713	0.0109533
	ETEC vs ETEC.EPEC	0.203742	0.235912
	ETEC vs ND	1.92743184249667e-75	1.21152858671219e-74
	ETEC vs ETEC.EHEC	0.0584761	0.0735128
	EIEC vs ETEC.STEC	0.85789	0.85789
	EIEC vs ETEC.EPEC	0.472937	0.483936
	EIEC vs ND	7.51186544483173e-25	2.20348053048397e-24
	EIEC vs ETEC.EHEC	0.28397	0.312367
	ETEC.STEC vs ETEC.EPEC	0.446197	0.467444
	ETEC.STEC vs ND	1.13497953805985e-35	3.84146920574104e-35
	ETEC.STEC vs ETEC.EHEC	0.25604	0.288866
	ETEC.EPEC vs ND	3.59539246347056e-05	5.8591580886187e-05
	ETEC.EPEC vs ETEC.EHEC	NA	NA
	ND vs ETEC.EHEC	1.37014429999273e-09	3.014317459984e-09
IPEC_CT6i4	Comparison	P_value	Adjusted_P_value
	EPEC vs No	4.23912332766341e-22	5.51086032596244e-21
	EPEC vs EHEC	0.227953	0.455514
	EPEC vs STEC	3.99102474137641e-07	2.22357092733829e-06
	EPEC vs ETEC	0.548065	0.890605
	EPEC vs EIEC	0.793691	0.966049
	EPEC vs ETEC.STEC	0.743325	0.966049
	EPEC vs ETEC.EPEC	0.926521	0.966049
	EPEC vs ND	0.000412234	0.00200964
	EPEC vs ETEC.EHEC	0.889448	0.966049
	No vs EHEC	1.04012312918485e-98	4.05648020382093e-97
	No vs STEC	8.71582906164805e-21	8.49793333510685e-20
	No vs ETEC	2.82019267197167e-10	1.83312523678158e-09
	No vs EIEC	0.0103457	0.0366803
	No vs ETEC.STEC	0.00134051	0.00542941
	No vs ETEC.EPEC	0.356685	0.662414
	No vs ND	0.0177572	0.057711
	No vs ETEC.EHEC	0.169908	0.368135
	EHEC vs STEC	1.43844934856099e-29	2.80497622969393e-28
	EHEC vs ETEC	0.0357744	0.0996573
	EHEC vs EIEC	0.903926	0.966049
	EHEC vs ETEC.STEC	0.87987	0.966049
	EHEC vs ETEC.EPEC	0.966049	0.966049
	EHEC vs ND	1.73816956725443e-15	1.35577226245845e-14
	EHEC vs ETEC.EHEC	0.948846	0.966049
	STEC vs ETEC	0.00139216	0.00542941
	STEC vs EIEC	0.163808	0.368135
	STEC vs ETEC.STEC	0.0815801	0.212108
	STEC vs ETEC.EPEC	0.616813	0.931006
	STEC vs ND	0.669391	0.931505
	STEC vs ETEC.EHEC	0.456119	0.808574
	ETEC vs EIEC	0.692657	0.931505
	ETEC vs ETEC.STEC	0.620671	0.931006
	ETEC vs ETEC.EPEC	0.889149	0.966049
	ETEC vs ND	0.0289253	0.0867759
	ETEC vs ETEC.EHEC	0.833603	0.966049
	EIEC vs ETEC.STEC	NA	NA
	EIEC vs ETEC.EPEC	NA	NA
	EIEC vs ND	0.233597	0.455514
	EIEC vs ETEC.EHEC	NA	NA
	ETEC.STEC vs ETEC.EPEC	NA	NA
	ETEC.STEC vs ND	0.136086	0.33171
	ETEC.STEC vs ETEC.EHEC	NA	NA
	ETEC.EPEC vs ND	0.67138	0.931505
	ETEC.EPEC vs ETEC.EHEC	NA	NA
	ND vs ETEC.EHEC	0.525095	0.890379
IPEC_PT6i1	Comparison	P_value	Adjusted_P_value
	EPEC vs No	0.00115529	0.00144412
	EPEC vs EHEC	2.58925608882921e-298	3.88388413324381e-297
	EPEC vs STEC	4.28748538895965e-201	4.82342106257961e-200
	EPEC vs ETEC	0.837256	0.856284
	EPEC vs EIEC	1.11257315428833e-20	3.57612799592679e-20
	EPEC vs ETEC.STEC	8.77462850146333e-09	1.51868570217635e-08
	EPEC vs ETEC.EPEC	0.000810021	0.00104146
	EPEC vs ND	0.00045892	0.0006258
	EPEC vs ETEC.EHEC	2.080656461881e-16	5.20164115470251e-16
	No vs EHEC	0	0
	No vs STEC	0	0
	No vs ETEC	0.0151916	0.0170906
	No vs EIEC	9.84006934723367e-26	3.4061778509655e-25
	No vs ETEC.STEC	7.61189558584523e-07	1.14178433787678e-06
	No vs ETEC.EPEC	0.00229116	0.00271321
	No vs ND	2.65213941778686e-06	3.84987980001319e-06
	No vs ETEC.EHEC	4.94202494109878e-15	1.01086873795202e-14
	EHEC vs STEC	0.0424472	0.0465884
	EHEC vs ETEC	6.55153109295926e-151	5.89637798366333e-150
	EHEC vs EIEC	0.965638	0.965638
	EHEC vs ETEC.STEC	1.64578749070752e-95	1.05800624402626e-94
	EHEC vs ETEC.EPEC	1.33053868087999e-15	2.85115431617141e-15
	EHEC vs ND	4.24860339271169e-19	1.19491970420016e-18
	EHEC vs ETEC.EHEC	1.52391666092764e-55	7.6195833046382e-55
	STEC vs ETEC	4.37778271313142e-115	3.28333703484856e-114
	STEC vs EIEC	0.627522	0.656709
	STEC vs ETEC.STEC	3.55040786639131e-83	1.99710442484511e-82
	STEC vs ETEC.EPEC	1.45397044338283e-14	2.84472478053162e-14
	STEC vs ND	4.87914211404695e-16	1.09780697566056e-15
	STEC vs ETEC.EHEC	1.29021446763917e-51	5.80596510437627e-51
	ETEC vs EIEC	5.79029534474479e-19	1.5327252383148e-18
	ETEC vs ETEC.STEC	3.10494515478231e-08	4.99009042732871e-08
	ETEC vs ETEC.EPEC	0.000765983	0.0010138
	ETEC vs ND	0.00129081	0.00156991
	ETEC vs ETEC.EHEC	3.1359177415575e-16	7.42717359842565e-16
	EIEC vs ETEC.STEC	1.09632663136959e-29	4.11122486763598e-29
	EIEC vs ETEC.EPEC	1.88475028526896e-12	3.53390678487931e-12
	EIEC vs ND	1.27275296015161e-07	1.97496148989043e-07
	EIEC vs ETEC.EHEC	4.09060858790334e-34	1.67343078596046e-33
	ETEC.STEC vs ETEC.EPEC	0.106642	0.114259
	ETEC.STEC vs ND	8.49911514568111e-12	1.5298407262226e-11
	ETEC.STEC vs ETEC.EHEC	2.91333023632603e-08	4.85555039387671e-08
	ETEC.EPEC vs ND	1.60838825089267e-05	2.26179597781782e-05
	ETEC.EPEC vs ETEC.EHEC	0.010314	0.0119008
	ND vs ETEC.EHEC	1.23522802118145e-19	3.70568406354434e-19
IPEC_PT6i2	Comparison	P_value	Adjusted_P_value
	EPEC vs No	0	0
	EPEC vs EHEC	0.272778	0.292737
	EPEC vs STEC	0	0
	EPEC vs ETEC	6.66989462662145e-14	1.63041868650747e-13
	EPEC vs EIEC	3.0574756478183e-06	5.17418955784635e-06
	EPEC vs ETEC.STEC	6.54246992034569e-10	1.30849398406914e-09
	EPEC vs ETEC.EPEC	0.0360152	0.0480203
	EPEC vs ND	6.20409570703722e-55	2.48163828281489e-54
	EPEC vs ETEC.EHEC	0.00180375	0.0026455
	No vs EHEC	0	0
	No vs STEC	2.64385507999297e-28	7.75530823464604e-28
	No vs ETEC	5.43126409616014e-204	3.98292700385077e-203
	No vs EIEC	1.10161048786797e-38	3.46220439044221e-38
	No vs ETEC.STEC	5.66939129041776e-61	2.49453216778381e-60
	No vs ETEC.EPEC	8.61678452455567e-07	1.5165540763218e-06
	No vs ND	0.138335	0.164507
	No vs ETEC.EHEC	2.36453830891113e-13	5.20198427960449e-13
	EHEC vs STEC	0	0
	EHEC vs ETEC	7.48724288725628e-14	1.73388782652251e-13
	EHEC vs EIEC	6.77058784997875e-06	1.10335505703357e-05
	EHEC vs ETEC.STEC	2.06187709781464e-09	3.94446053494975e-09
	EHEC vs ETEC.EPEC	0.0417526	0.052489
	EHEC vs ND	3.03343082723549e-73	1.48301062664846e-72
	EHEC vs ETEC.EHEC	0.00243374	0.00334639
	STEC vs ETEC	6.60791292568642e-239	5.81496337460405e-238
	STEC vs EIEC	2.70425720885911e-48	9.91560976581673e-48
	STEC vs ETEC.STEC	2.83888594222904e-75	1.56138726822597e-74
	STEC vs ETEC.EPEC	3.10454477856478e-08	5.69166542736876e-08
	STEC vs ND	9.90753844468973e-05	0.000150321
	STEC vs ETEC.EHEC	1.90946510969975e-16	4.94214498981112e-16
	ETEC vs EIEC	0.0411367	0.052489
	ETEC vs ETEC.STEC	0.00234136	0.00332322
	ETEC vs ETEC.EPEC	0.17572	0.203465
	ETEC vs ND	7.17282495681977e-86	4.508632830001e-85
	ETEC vs ETEC.EHEC	0.0438355	0.0535768
	EIEC vs ETEC.STEC	0.594516	0.594516
	EIEC vs ETEC.EPEC	0.377327	0.395295
	EIEC vs ND	1.2431740798802e-27	3.41872871967056e-27
	EIEC vs ETEC.EHEC	0.188099	0.212215
	ETEC.STEC vs ETEC.EPEC	0.446197	0.456573
	ETEC.STEC vs ND	1.74442622429855e-41	5.90421183608741e-41
	ETEC.STEC vs ETEC.EHEC	0.25604	0.281644
	ETEC.EPEC vs ND	7.06465560354982e-06	1.11016016627211e-05
	ETEC.EPEC vs ETEC.EHEC	NA	NA
	ND vs ETEC.EHEC	5.09872531594133e-11	1.06830435191152e-10
IPEC_PT6i4b	Comparison	P_value	Adjusted_P_value
	EPEC vs No	2.03225725402676e-22	2.64193443023478e-21
	EPEC vs EHEC	0.227953	0.455514
	EPEC vs STEC	3.04622212864529e-07	1.69718090024523e-06
	EPEC vs ETEC	0.548065	0.890605
	EPEC vs EIEC	0.793691	0.966049
	EPEC vs ETEC.STEC	0.743325	0.966049
	EPEC vs ETEC.EPEC	0.926521	0.966049
	EPEC vs ND	0.000412234	0.00200964
	EPEC vs ETEC.EHEC	0.889448	0.966049
	No vs EHEC	3.45576004360327e-100	1.34774641700528e-98
	No vs STEC	5.10177610521685e-21	4.97423170258643e-20
	No vs ETEC	2.03523961395565e-10	1.32290574907117e-09
	No vs EIEC	0.00977906	0.0346712
	No vs ETEC.STEC	0.00123124	0.00480184
	No vs ETEC.EPEC	0.35304	0.655647
	No vs ND	0.0164562	0.0534828
	No vs ETEC.EHEC	0.166686	0.361152
	EHEC vs STEC	4.19846554785471e-30	8.18700781831668e-29
	EHEC vs ETEC	0.0357744	0.0996573
	EHEC vs EIEC	0.903926	0.966049
	EHEC vs ETEC.STEC	0.87987	0.966049
	EHEC vs ETEC.EPEC	0.966049	0.966049
	EHEC vs ND	1.73816956725443e-15	1.35577226245845e-14
	EHEC vs ETEC.EHEC	0.948846	0.966049
	STEC vs ETEC	0.00123099	0.00480184
	STEC vs EIEC	0.159938	0.361152
	STEC vs ETEC.STEC	0.0787938	0.204864
	STEC vs ETEC.EPEC	0.61355	0.931006
	STEC vs ND	0.650534	0.931505
	STEC vs ETEC.EHEC	0.451954	0.80119
	ETEC vs EIEC	0.692657	0.931505
	ETEC vs ETEC.STEC	0.620671	0.931006
	ETEC vs ETEC.EPEC	0.889149	0.966049
	ETEC vs ND	0.0289253	0.0867759
	ETEC vs ETEC.EHEC	0.833603	0.966049
	EIEC vs ETEC.STEC	NA	NA
	EIEC vs ETEC.EPEC	NA	NA
	EIEC vs ND	0.233597	0.455514
	EIEC vs ETEC.EHEC	NA	NA
	ETEC.STEC vs ETEC.EPEC	NA	NA
	ETEC.STEC vs ND	0.136086	0.33171
	ETEC.STEC vs ETEC.EHEC	NA	NA
	ETEC.EPEC vs ND	0.67138	0.931505
	ETEC.EPEC vs ETEC.EHEC	NA	NA
	ND vs ETEC.EHEC	0.525095	0.890379
niche_CT6i1	Comparison	P_value	Adjusted_P_value
	Human vs Livestock	4.47150842276991e-257	8.19776544174484e-256
	Human vs Environment	1.20453121723018e-05	1.84025602632388e-05
	Human vs Poultry	3.04868092185307e-82	1.28982654386091e-81
	Human vs Food	5.47600994419696e-28	1.25491894554514e-27
	Human vs Companion Animal	8.82283355208803e-40	2.20570838802201e-39
	Human vs ND	0.770653	0.799734
	Human vs Laboratory	1.86830553834792e-168	1.28446005761419e-167
	Human vs Aquatic	0.000615732	0.000891192
	Human vs Wild Animal	3.66008599776208e-08	6.71015766256381e-08
	Human vs Animal Feed	0.903195	0.919921
	Livestock vs Environment	3.5592804847053e-54	1.08755792588218e-53
	Livestock vs Poultry	0	0
	Livestock vs Food	0.000526787	0.000783061
	Livestock vs Companion Animal	7.80447889589462e-169	6.13209056106006e-168
	Livestock vs ND	6.45486331964993e-15	1.36545185607979e-14
	Livestock vs Laboratory	1.19936415562534e-282	3.29825142796968e-281
	Livestock vs Aquatic	1.36180744208427e-20	2.9959763725854e-20
	Livestock vs Wild Animal	3.87753947641579e-28	9.27237700882036e-28
	Livestock vs Animal Feed	0.00210014	0.00296173
	Environment vs Poultry	3.52021435081177e-63	1.21007368309155e-62
	Environment vs Food	1.55520076586459e-11	3.05485864723402e-11
	Environment vs Companion Animal	2.21039032509288e-43	5.78911751810039e-43
	Environment vs ND	0.0764104	0.0933905
	Environment vs Laboratory	1.6100210078274e-171	1.47585259050845e-170
	Environment vs Aquatic	6.70822651503971e-06	1.05414988093481e-05
	Environment vs Wild Animal	0.112133	0.13122
	Environment vs Animal Feed	0.467214	0.494169
	Poultry vs Food	2.66482519436954e-89	1.33241259718477e-88
	Poultry vs Companion Animal	0.0995408	0.119016
	Poultry vs ND	1.63342324636332e-07	2.80744620468696e-07
	Poultry vs Laboratory	6.75194844058697e-104	3.71357164232283e-103
	Poultry vs Aquatic	0.377504	0.407112
	Poultry vs Wild Animal	1.04839406804123e-58	3.39186316130987e-58
	Poultry vs Animal Feed	0.037044	0.0463049
	Food vs Companion Animal	2.7478012818577e-69	1.07949336072981e-68
	Food vs ND	8.78978267826157e-08	1.55947757194963e-07
	Food vs Laboratory	9.82888642770046e-200	1.35147188380881e-198
	Food vs Aquatic	2.52878434283337e-13	5.15122736503093e-13
	Food vs Wild Animal	1.00329358713262e-06	1.62297492036158e-06
	Food vs Animal Feed	0.0217643	0.0278381
	Companion Animal vs ND	1.16436043868818e-08	2.20826979751207e-08
	Companion Animal vs Laboratory	1.58161377667136e-88	7.24906314307704e-88
	Companion Animal vs Aquatic	0.133008	0.152406
	Companion Animal vs Wild Animal	1.53401676367933e-44	4.21854610011816e-44
	Companion Animal vs Animal Feed	0.0156603	0.0205076
	ND vs Laboratory	9.4981629323461e-105	5.80443290310039e-104
	ND vs Aquatic	0.0106781	0.0146824
	ND vs Wild Animal	0.011761	0.0157769
	ND vs Animal Feed	0.994218	0.994218
	Laboratory vs Aquatic	3.1000171111321e-68	1.13667294074844e-67
	Laboratory vs Wild Animal	2.88751953783354e-172	3.1762714916169e-171
	Laboratory vs Animal Feed	3.99203074746725e-49	1.15558784795105e-48
	Aquatic vs Wild Animal	4.24787881320257e-07	7.07979802200428e-07
	Aquatic vs Animal Feed	0.146998	0.164998
	Wild Animal vs Animal Feed	0.291041	0.320145
niche_CT6i2	Comparison	P_value	Adjusted_P_value
	Human vs Livestock	0	0
	Human vs Environment	1.24775795044096e-69	5.27897594417327e-69
	Human vs Poultry	6.63363497669156e-07	9.8608087491361e-07
	Human vs Food	1.22166883673615e-45	3.73287700113825e-45
	Human vs Companion Animal	0	0
	Human vs ND	8.30526122042622e-10	1.34349813859836e-09
	Human vs Laboratory	1.82939230930698e-67	7.1868983579917e-67
	Human vs Aquatic	0.760981	0.775073
	Human vs Wild Animal	1.47317747786207e-12	2.61370197685205e-12
	Human vs Animal Feed	3.32294216092939e-06	4.8095215487136e-06
	Livestock vs Environment	9.04907050107811e-19	1.84332917614554e-18
	Livestock vs Poultry	3.26058749791358e-307	2.98887187308745e-306
	Livestock vs Food	0.00034352	0.000439386
	Livestock vs Companion Animal	0	0
	Livestock vs ND	0.000199326	0.000267388
	Livestock vs Laboratory	1.57877435456709e-15	3.10116391075679e-15
	Livestock vs Aquatic	2.32807956010859e-19	5.1217750322389e-19
	Livestock vs Wild Animal	4.7081930630069e-56	1.72633745643586e-55
	Livestock vs Animal Feed	0.115979	0.127577
	Environment vs Poultry	2.82888484781767e-77	1.41444242390884e-76
	Environment vs Food	0.0220401	0.0257916
	Environment vs Companion Animal	0	0
	Environment vs ND	0.856031	0.856031
	Environment vs Laboratory	4.07115419201434e-27	1.01778854800359e-26
	Environment vs Aquatic	9.07197188866192e-08	1.42559558250402e-07
	Environment vs Wild Animal	7.2017091899162e-11	1.23779376701685e-10
	Environment vs Animal Feed	0.0089502	0.0109391
	Poultry vs Food	3.35148434642263e-54	1.15207274408278e-53
	Poultry vs Companion Animal	2.06180734821235e-287	1.61999148788113e-286
	Poultry vs ND	5.23938812602894e-13	9.60554489771972e-13
	Poultry vs Laboratory	6.44194641328306e-75	2.95255877275473e-74
	Poultry vs Aquatic	0.172065	0.181992
	Poultry vs Wild Animal	1.24991959877377e-19	2.86439908052322e-19
	Poultry vs Animal Feed	4.4060597530667e-07	6.73148017829634e-07
	Food vs Companion Animal	0	0
	Food vs ND	0.14126	0.152339
	Food vs Laboratory	1.23279438037517e-19	2.86439908052322e-19
	Food vs Aquatic	3.70056996065219e-10	6.16761660108698e-10
	Food vs Wild Animal	3.43820738755595e-13	6.52073814881301e-13
	Food vs Animal Feed	0.0308398	0.0346162
	Companion Animal vs ND	1.98348016700053e-107	1.09091409185029e-106
	Companion Animal vs Laboratory	5.56010009858619e-255	3.39783894913601e-254
	Companion Animal vs Aquatic	1.11581698700337e-46	3.60999613442267e-46
	Companion Animal vs Wild Animal	2.70550504419753e-281	1.8600347178858e-280
	Companion Animal vs Animal Feed	1.04590739307899e-28	2.73928126758784e-28
	ND vs Laboratory	3.36309685714722e-19	7.11424335165758e-19
	ND vs Aquatic	7.59311192804479e-05	0.000104405
	ND vs Wild Animal	0.0026823	0.00335287
	ND vs Animal Feed	0.00991522	0.0118552
	Laboratory vs Aquatic	1.7525788301827e-37	4.81959178300243e-37
	Laboratory vs Wild Animal	1.83556684088788e-42	5.31348296046491e-42
	Laboratory vs Animal Feed	0.215275	0.223399
	Aquatic vs Wild Animal	0.0254529	0.0291648
	Aquatic vs Animal Feed	1.74989702491361e-05	2.46780349667304e-05
	Wild Animal vs Animal Feed	0.000249931	0.000327291
niche_CT6i4b	Comparison	P_value	Adjusted_P_value
	Human vs Livestock	4.50659815519459e-142	2.43356300380508e-140
	Human vs Environment	1.6434075958499e-25	1.77488020351789e-24
	Human vs Poultry	1.5704136999657e-79	4.24011698990739e-78
	Human vs Food	4.88877532770649e-20	2.9332651966239e-19
	Human vs Companion Animal	3.9665360046888e-25	3.56988240421992e-24
	Human vs ND	0.000294531	0.000837087
	Human vs Laboratory	4.90292212869772e-10	2.40688904499706e-09
	Human vs Aquatic	0.000319758	0.000863347
	Human vs Wild Animal	1.09560178476604e-25	1.47906240943416e-24
	Human vs Animal Feed	0.0582469	0.10846
	Livestock vs Environment	4.13021781027785e-33	7.43439205850012e-32
	Livestock vs Poultry	0.472019	0.592768
	Livestock vs Food	0.102723	0.184902
	Livestock vs Companion Animal	0.0356488	0.0712976
	Livestock vs ND	2.35767571003427e-22	1.81877840488358e-21
	Livestock vs Laboratory	0.627617	0.74401
	Livestock vs Aquatic	0.00694939	0.0150107
	Livestock vs Wild Animal	1.88002745239719e-06	8.46012353578735e-06
	Livestock vs Animal Feed	0.882836	0.934767
	Environment vs Poultry	2.14461002037506e-20	1.44761176375316e-19
	Environment vs Food	3.02060305647807e-05	0.000108742
	Environment vs Companion Animal	4.02243492227378e-06	1.67085758309834e-05
	Environment vs ND	0.970491	0.970491
	Environment vs Laboratory	0.00191331	0.00449212
	Environment vs Aquatic	0.163791	0.268021
	Environment vs Wild Animal	0.000108271	0.000343918
	Environment vs Animal Feed	0.344855	0.465295
	Poultry vs Food	0.0406154	0.0783297
	Poultry vs Companion Animal	0.0168271	0.0349486
	Poultry vs ND	2.86953048462446e-18	1.54954646169721e-17
	Poultry vs Laboratory	0.743197	0.853665
	Poultry vs Aquatic	0.000871718	0.00224156
	Poultry vs Wild Animal	1.65551983278011e-05	6.38557649786612e-05
	Poultry vs Animal Feed	0.921084	0.956511
	Food vs Companion Animal	0.86701	0.934767
	Food vs ND	0.000203543	0.000610629
	Food vs Laboratory	0.348979	0.465295
	Food vs Aquatic	0.353279	0.465295
	Food vs Wild Animal	0.174347	0.276904
	Food vs Animal Feed	0.776327	0.855544
	Companion Animal vs ND	9.2820810829259e-05	0.00031327
	Companion Animal vs Laboratory	0.311971	0.455309
	Companion Animal vs Aquatic	0.403604	0.51892
	Companion Animal vs Wild Animal	0.182079	0.280922
	Companion Animal vs Animal Feed	0.758813	0.853665
	ND vs Laboratory	0.00178934	0.00439201
	ND vs Aquatic	0.18736	0.281041
	ND vs Wild Animal	0.00572173	0.0128739
	ND vs Animal Feed	0.34183	0.465295
	Laboratory vs Aquatic	0.107581	0.187399
	Laboratory vs Wild Animal	0.117201	0.197777
	Laboratory vs Animal Feed	NA	NA
	Aquatic vs Wild Animal	0.958203	0.970491
	Aquatic vs Animal Feed	0.626551	0.74401
	Wild Animal vs Animal Feed	0.633786	0.74401
niche_PT6i1	Comparison	P_value	Adjusted_P_value
	Human vs Livestock	3.82485031436459e-22	1.23745157229442e-21
	Human vs Environment	0.0185361	0.0237089
	Human vs Poultry	4.96232238599687e-79	2.48116119299843e-78
	Human vs Food	2.73941543216582e-11	6.84853858041454e-11
	Human vs Companion Animal	1.26272828975287e-12	3.44404576713505e-12
	Human vs ND	0.87509	0.891295
	Human vs Laboratory	0	0
	Human vs Aquatic	6.81235091875635e-05	0.0001292
	Human vs Wild Animal	0.000522786	0.000927524
	Human vs Animal Feed	0.0321637	0.0393112
	Livestock vs Environment	7.01896859637158e-15	2.14468484889132e-14
	Livestock vs Poultry	1.53974138802941e-122	9.40953070462418e-122
	Livestock vs Food	0.0118842	0.0159422
	Livestock vs Companion Animal	0.0156752	0.0205271
	Livestock vs ND	0.0203125	0.0253906
	Livestock vs Laboratory	0	0
	Livestock vs Aquatic	1.05764206998142e-08	2.32681255395912e-08
	Livestock vs Wild Animal	0.19118	0.21459
	Livestock vs Animal Feed	0.00256966	0.00381976
	Environment vs Poultry	1.82775171515629e-25	6.28289652084976e-25
	Environment vs Food	1.31499929290611e-12	3.44404576713505e-12
	Environment vs Companion Animal	1.47915201513874e-13	4.28175583329636e-13
	Environment vs ND	0.509211	0.560132
	Environment vs Laboratory	1.21345833329329e-275	1.11233680551885e-274
	Environment vs Aquatic	0.00140786	0.00221234
	Environment vs Wild Animal	1.22038425727075e-05	2.39718336249611e-05
	Environment vs Animal Feed	0.0734641	0.0859686
	Poultry vs Food	1.43422616081934e-52	5.63445991750456e-52
	Poultry vs Companion Animal	4.62165551398704e-61	2.11825877724406e-60
	Poultry vs ND	5.41264801368678e-07	1.14498323366451e-06
	Poultry vs Laboratory	1.13344142888622e-218	8.90561122696315e-218
	Poultry vs Aquatic	0.808498	0.855142
	Poultry vs Wild Animal	2.92716925416951e-42	1.07329539319549e-41
	Poultry vs Animal Feed	0.951162	0.951162
	Food vs Companion Animal	0.777859	0.838868
	Food vs ND	0.000823771	0.00137295
	Food vs Laboratory	1.21349754391272e-300	1.66855912287998e-299
	Food vs Aquatic	1.78067681075815e-10	4.25814019963906e-10
	Food vs Wild Animal	0.00294925	0.00426865
	Food vs Animal Feed	0.000434187	0.00079601
	Companion Animal vs ND	0.00115381	0.00186646
	Companion Animal vs Laboratory	0	0
	Companion Animal vs Aquatic	2.23806202899831e-10	5.12889214978779e-10
	Companion Animal vs Wild Animal	0.00393225	0.00554548
	Companion Animal vs Animal Feed	0.000547132	0.000940383
	ND vs Laboratory	9.34594582252509e-174	6.425337752986e-173
	ND vs Aquatic	0.00252785	0.00381976
	ND vs Wild Animal	0.111892	0.12821
	ND vs Animal Feed	0.0529399	0.0632977
	Laboratory vs Aquatic	1.98720758548314e-116	1.09296417201573e-115
	Laboratory vs Wild Animal	4.13467487581715e-293	4.54814236339886e-292
	Laboratory vs Animal Feed	2.33671763170362e-58	9.88611305720761e-58
	Aquatic vs Wild Animal	6.55335323180561e-07	1.33494232499744e-06
	Aquatic vs Animal Feed	0.869954	0.891295
	Wild Animal vs Animal Feed	0.00631395	0.00868168
niche_PT6i2	Comparison	P_value	Adjusted_P_value
	Human vs Livestock	0	0
	Human vs Environment	7.10666975046409e-220	4.34296484750583e-219
	Human vs Poultry	3.24984199295452e-89	1.19160873074999e-88
	Human vs Food	8.63658860700903e-98	3.65394133373459e-97
	Human vs Companion Animal	1.48438751400018e-205	8.16413132700098e-205
	Human vs ND	4.94357972508202e-35	1.13290368699796e-34
	Human vs Laboratory	3.90777830525996e-139	1.95388915262998e-138
	Human vs Aquatic	1.57135467762948e-08	2.4692716362749e-08
	Human vs Wild Animal	8.96941056688325e-92	3.52369700841842e-91
	Human vs Animal Feed	1.79412905987147e-11	2.90226759685091e-11
	Livestock vs Environment	2.51043749044872e-33	5.52296247898718e-33
	Livestock vs Poultry	1.2047905541659e-281	8.28293505989054e-281
	Livestock vs Food	1.42855698349354e-20	2.70933221007396e-20
	Livestock vs Companion Animal	0	0
	Livestock vs ND	0.000778275	0.000951225
	Livestock vs Laboratory	1.43450244211507e-19	2.62992114387763e-19
	Livestock vs Aquatic	2.1863462252695e-17	3.87900136741362e-17
	Livestock vs Wild Animal	5.10194311117958e-61	1.65062865361692e-60
	Livestock vs Animal Feed	0.160587	0.169852
	Environment vs Poultry	3.3787819347081e-51	9.78068454783924e-51
	Environment vs Food	0.629151	0.629151
	Environment vs Companion Animal	0	0
	Environment vs ND	0.223049	0.22718
	Environment vs Laboratory	4.79162594619924e-38	1.19790648654981e-37
	Environment vs Aquatic	7.60397979401102e-05	0.000107236
	Environment vs Wild Animal	6.73338526366711e-07	1.0287116375047e-06
	Environment vs Animal Feed	0.00423748	0.00495876
	Poultry vs Food	1.48890790224138e-25	3.0329605416028e-25
	Poultry vs Companion Animal	0	0
	Poultry vs ND	9.38268251291685e-13	1.56378041881947e-12
	Poultry vs Laboratory	4.69661174515202e-81	1.61446028739601e-80
	Poultry vs Aquatic	0.198101	0.205577
	Poultry vs Wild Animal	4.75536322447759e-14	8.17328054207085e-14
	Poultry vs Animal Feed	1.02962348816978e-06	1.53052140133346e-06
	Food vs Companion Animal	1.73633996901801e-287	1.36426711851415e-286
	Food vs ND	0.159157	0.169852
	Food vs Laboratory	1.85996340236176e-36	4.44773857086509e-36
	Food vs Aquatic	0.000439808	0.00054976
	Food vs Wild Animal	0.000356634	0.00045616
	Food vs Animal Feed	0.00335795	0.00401494
	Companion Animal vs ND	8.18825360270964e-123	3.75294956790858e-122
	Companion Animal vs Laboratory	1.47919172001093e-292	1.35592574334335e-291
	Companion Animal vs Aquatic	7.18765259761543e-55	2.19622718260472e-54
	Companion Animal vs Wild Animal	2.45668208451879e-298	2.70235029297067e-297
	Companion Animal vs Animal Feed	3.59225594355104e-32	7.59900295751182e-32
	ND vs Laboratory	1.11155651785722e-21	2.18341458864811e-21
	ND vs Aquatic	8.89918510873318e-05	0.000122364
	ND vs Wild Animal	0.000344082	0.000450584
	ND vs Animal Feed	0.018483	0.0211784
	Laboratory vs Aquatic	2.68701589832005e-40	7.03742259083822e-40
	Laboratory vs Wild Animal	6.82906427534086e-51	1.87799267571874e-50
	Laboratory vs Animal Feed	0.0501084	0.0562441
	Aquatic vs Wild Animal	0.0944053	0.103846
	Aquatic vs Animal Feed	3.76687602023693e-05	5.45205739771135e-05
	Wild Animal vs Animal Feed	0.000227007	0.000304522
niche_PT6i4b	Comparison	P_value	Adjusted_P_value
	Human vs Livestock	2.26244247975995e-143	1.22171893907037e-141
	Human vs Environment	1.07820879222524e-25	1.16446549560326e-24
	Human vs Poultry	4.79286844222463e-80	1.29407447940065e-78
	Human vs Food	2.75152612479701e-20	2.09670776890437e-19
	Human vs Companion Animal	1.47749704592669e-24	1.32974734133402e-23
	Human vs ND	0.000253	0.000759001
	Human vs Laboratory	3.79478621239642e-10	1.86289504972188e-09
	Human vs Aquatic	0.000288672	0.000820437
	Human vs Wild Animal	4.84959450238047e-26	6.54695257821364e-25
	Human vs Animal Feed	0.0566456	0.109245
	Livestock vs Environment	7.39952898242513e-33	1.33191521683652e-31
	Livestock vs Poultry	0.706418	0.778502
	Livestock vs Food	0.169955	0.276904
	Livestock vs Companion Animal	0.00163963	0.00420105
	Livestock vs ND	3.10623373171018e-20	2.09670776890437e-19
	Livestock vs Laboratory	0.587566	0.737873
	Livestock vs Aquatic	0.0162783	0.0325567
	Livestock vs Wild Animal	8.29318721732599e-06	3.73193424779669e-05
	Livestock vs Animal Feed	0.869077	0.920199
	Environment vs Poultry	5.20681905018212e-20	3.12409143010927e-19
	Environment vs Food	2.40513308031212e-05	9.27694188120387e-05
	Environment vs Companion Animal	2.34916764249905e-05	9.27694188120387e-05
	Environment vs ND	0.992903	0.992903
	Environment vs Laboratory	0.00172199	0.00420105
	Environment vs Aquatic	0.15652	0.264127
	Environment vs Wild Animal	8.09276698178773e-05	0.00029134
	Environment vs Animal Feed	0.340046	0.476927
	Poultry vs Food	0.127084	0.221372
	Poultry vs Companion Animal	0.00326937	0.00735608
	Poultry vs ND	7.45736267142702e-16	4.02697584257059e-15
	Poultry vs Laboratory	0.643013	0.754841
	Poultry vs Aquatic	0.00930564	0.0193271
	Poultry vs Wild Animal	9.67094462058863e-05	0.000326394
	Poultry vs Animal Feed	0.88819	0.922351
	Food vs Companion Animal	0.41909	0.551973
	Food vs ND	0.000203543	0.000646548
	Food vs Laboratory	0.348979	0.476927
	Food vs Aquatic	0.353279	0.476927
	Food vs Wild Animal	0.174347	0.276904
	Food vs Animal Feed	0.776327	0.838434
	Companion Animal vs ND	0.00111597	0.00301311
	Companion Animal vs Laboratory	0.191675	0.287512
	Companion Animal vs Aquatic	0.699569	0.778502
	Companion Animal vs Wild Animal	0.52067	0.669433
	Companion Animal vs Animal Feed	0.691489	0.778502
	ND vs Laboratory	0.00178934	0.00420105
	ND vs Aquatic	0.18736	0.287512
	ND vs Wild Animal	0.00572173	0.0123589
	ND vs Animal Feed	0.34183	0.476927
	Laboratory vs Aquatic	0.107581	0.200323
	Laboratory vs Wild Animal	0.117201	0.210963
	Laboratory vs Animal Feed	NA	NA
	Aquatic vs Wild Animal	0.958203	0.976282
	Aquatic vs Animal Feed	0.626551	0.754841
	Wild Animal vs Animal Feed	0.633786	0.754841
PG_CT6i1	Comparison	P_value	Adjusted_P_value
	E vs B1	0	0
	E vs B2	0	0
	E vs A	0	0
	E vs D	1.35117929556717e-70	1.87086364001609e-70
	E vs G	0	0
	E vs C	0	0
	E vs F	0	0
	E vs cladeI	6.44688128875119e-144	1.16043863197521e-143
	B1 vs B2	0	0
	B1 vs A	0	0
	B1 vs D	4.61692561158317e-111	7.55496918259064e-111
	B1 vs G	0	0
	B1 vs C	6.43935414737878e-74	9.27266997222544e-74
	B1 vs F	4.7132908121336e-49	6.05994532988606e-49
	B1 vs cladeI	4.17012886073646e-40	5.17671168919009e-40
	B2 vs A	9.87785948090058e-210	2.37068627541614e-209
	B2 vs D	0	0
	B2 vs G	3.7909662019303e-06	4.01396421380855e-06
	B2 vs C	0	0
	B2 vs F	0	0
	B2 vs cladeI	3.53591050478394e-14	4.10621865071683e-14
	A vs D	0	0
	A vs G	7.55179074875446e-55	1.00690543316726e-54
	A vs C	8.64814345449675e-129	1.48253887791373e-128
	A vs F	4.03689752878381e-102	6.31862221896596e-102
	A vs cladeI	0.534036	0.549294
	D vs G	0	0
	D vs C	1.17003569485731e-196	2.63258031342895e-196
	D vs F	1.27499186206218e-144	2.41577405443359e-144
	D vs cladeI	3.15286284452875e-79	4.72929426679313e-79
	G vs C	9.2882531760849e-159	1.96692420199445e-158
	G vs F	1.9892866381441e-150	3.9785732762882e-150
	G vs cladeI	2.33504514129302e-20	2.80205416955162e-20
	C vs F	0.596762	0.596762
	C vs cladeI	1.0598279744671e-11	1.15617597214592e-11
	F vs cladeI	4.75587003464759e-12	5.35035378897854e-12
PG_CT6i2	Comparison	P_value	Adjusted_P_value
	F vs cladeI	6.53039742281856e-19	8.62945373729595e-19
	E vs B1	0	0
	E vs B2	0	0
	E vs A	4.01475742899157e-81	7.07362023203277e-81
	E vs D	2.64650731752474e-30	4.2574248151485e-30
	E vs G	0	0
	E vs C	1.68430343725083e-41	2.8326921444673e-41
	E vs F	6.98142307295052e-05	8.07227042809904e-05
	E vs cladeI	5.10622966828964e-10	6.09453218473279e-10
	B1 vs B2	0	0
	B1 vs A	0	0
	B1 vs D	0	0
	B1 vs G	0	0
	B1 vs C	3.58892187388515e-157	7.37722829631948e-157
	B1 vs F	2.28700354268932e-156	4.45363847786867e-156
	B1 vs cladeI	9.78752526180005e-20	1.39284013341001e-19
	B2 vs A	0	0
	B2 vs D	0	0
	B2 vs G	9.78226949103689e-198	2.12908218334332e-197
	B2 vs C	0	0
	B2 vs F	0	0
	B2 vs cladeI	8.5719234260266e-144	1.58580583381492e-143
	A vs D	1.9464801106911e-11	2.40065880318569e-11
	A vs G	0	0
	A vs C	0.144582	0.157339
	A vs F	5.71145375737318e-25	8.80515787595031e-25
	A vs cladeI	0.5749	0.59087
	D vs G	0	0
	D vs C	0.00141786	0.00158972
	D vs F	1.23051784351988e-15	1.56997104173226e-15
	D vs cladeI	0.217831	0.230279
	G vs C	0	0
	G vs F	0	0
	G vs cladeI	0	0
	C vs F	1.84927036451126e-21	2.73692013947666e-21
	C vs cladeI	0.964503	0.964503
	F vs cladeI	6.53039742281856e-19	8.62945373729595e-19
PG_CT6i4b	Comparison	P_value	Adjusted_P_value
	E vs B1	1.66306446484113e-47	9.14685455662624e-47
	E vs B2	1.73277948391833e-16	5.198338451755e-16
	E vs A	1.21627121578136e-65	1.00342375301962e-64
	E vs D	5.58195602377747e-50	3.68409097569313e-49
	E vs G	0.00699764	0.0104965
	E vs C	0.000401929	0.000736869
	E vs F	0.00997857	0.0143171
	E vs cladeI	0.23699	0.279309
	B1 vs B2	2.34653591527666e-106	2.58118950680433e-105
	B1 vs A	1.20938214920008e-06	2.34762417197662e-06
	B1 vs D	0.0718191	0.0987513
	B1 vs G	5.51328574927582e-12	1.13711518578814e-11
	B1 vs C	1.55831069200419e-19	5.71380587068202e-19
	B1 vs F	1.56472657533259e-13	3.68828407042682e-13
	B1 vs cladeI	0.00250423	0.00393521
	B2 vs A	1.49825892394458e-137	4.94425444901711e-136
	B2 vs D	3.90408766783227e-120	6.44174465192325e-119
	B2 vs G	0.659185	0.701713
	B2 vs C	0.562714	0.618985
	B2 vs F	0.192708	0.244592
	B2 vs cladeI	0.8468	0.8468
	A vs D	0.095843	0.126513
	A vs G	3.7681457387257e-15	9.56529302907293e-15
	A vs C	6.28325745944951e-25	2.9621070880262e-24
	A vs F	2.79224311137097e-17	9.21440226752419e-17
	A vs cladeI	0.00056071	0.000973865
	D vs G	1.74873539469183e-13	3.84721786832202e-13
	D vs C	4.57335752476249e-22	1.88650997896453e-21
	D vs F	2.88874260208015e-15	7.9440421557204e-15
	D vs cladeI	0.00121787	0.00200949
	G vs C	NA	NA
	G vs F	0.359778	0.409403
	G vs cladeI	NA	NA
	C vs F	0.229374	0.279309
	C vs cladeI	NA	NA
	F vs cladeI	0.688537	0.710054
PG_PT6i1	Comparison	P_value	Adjusted_P_value
	E vs B1	0	0
	E vs B2	0	0
	E vs A	0	0
	E vs D	0	0
	E vs G	0	0
	E vs C	0	0
	E vs F	0	0
	E vs cladeI	0	0
	B1 vs B2	0	0
	B1 vs A	0	0
	B1 vs D	1.44566965884183e-142	2.26278729210026e-142
	B1 vs G	0	0
	B1 vs C	0	0
	B1 vs F	3.5020278627897e-202	7.0040557255794e-202
	B1 vs cladeI	2.10447037539542e-33	2.61244598324948e-33
	B2 vs A	5.48620508321386e-195	1.03949148945105e-194
	B2 vs D	0	0
	B2 vs G	2.07327142723782e-186	3.73188856902807e-186
	B2 vs C	0.0011916	0.00134055
	B2 vs F	5.75269446153671e-07	6.68054840694586e-07
	B2 vs cladeI	0.00581674	0.00634553
	A vs D	0	0
	A vs G	9.65078044762139e-80	1.24081462897989e-79
	A vs C	6.18347529318046e-89	8.56173502132679e-89
	A vs F	8.70802773998383e-85	1.16107036533118e-84
	A vs cladeI	1.50685165748807e-19	1.80822198898569e-19
	D vs G	0	0
	D vs C	0	0
	D vs F	0	0
	D vs cladeI	9.24103471785506e-92	1.38615520767826e-91
	G vs C	1.36805725317089e-170	2.23863914155236e-170
	G vs F	8.63133739324641e-173	1.47965783884224e-172
	G vs cladeI	5.05114162114437e-89	7.27364393444789e-89
	C vs F	0.0718947	0.0761238
	C vs cladeI	0.130975	0.134717
	F vs cladeI	0.54877	0.54877
PG_PT6i2	Comparison	P_value	Adjusted_P_value
	E vs B1	0	0
	E vs B2	0	0
	E vs A	6.18675080025983e-118	1.11361514404677e-117
	E vs D	1.65165426216305e-30	2.47748139324457e-30
	E vs G	0	0
	E vs C	9.58966185599982e-49	1.64394203245711e-48
	E vs F	0.00136606	0.00149025
	E vs cladeI	8.29369419128728e-08	9.95243302954474e-08
	B1 vs B2	0	0
	B1 vs A	0	0
	B1 vs D	0	0
	B1 vs G	0	0
	B1 vs C	4.06059188251245e-188	8.12118376502490e-188
	B1 vs F	5.12000355868214e-186	9.7010593743451e-186
	B1 vs cladeI	7.05024621166295e-25	9.76187936999485e-25
	B2 vs A	0	0
	B2 vs D	0	0
	B2 vs G	9.70632317080047e-41	1.58830742794917e-40
	B2 vs C	0	0
	B2 vs F	0	0
	B2 vs cladeI	0	0
	A vs D	6.48033316622536e-26	9.33167975936452e-26
	A vs G	0	0
	A vs C	0.00114669	0.00129002
	A vs F	1.72011715137004e-31	2.69235728040528e-31
	A vs cladeI	0.0694393	0.0735239
	D vs G	0	0
	D vs C	2.70258087688071e-05	3.13848101831308e-05
	D vs F	1.1919395913374e-14	1.53249376029094e-14
	D vs cladeI	0.416315	0.428209
	G vs C	0	0
	G vs F	0	0
	G vs cladeI	0	0
	C vs F	1.93945482318495e-22	2.58593976424659e-22
	C vs cladeI	0.465477	0.465477
	F vs cladeI	9.39555620134147e-13	1.16634490775273e-12
PG_PT6i4b	Comparison	P_value	Adjusted_P_value
	E vs B1	2.07475743657399e-47	1.14111659011569e-46
	E vs B2	1.79050868631904e-16	5.37152605895711e-16
	E vs A	2.32878688055194e-66	1.92124917645535e-65
	E vs D	1.25408362845728e-49	8.27695194781802e-49
	E vs G	0.00591037	0.00886555
	E vs C	0.000303893	0.000557137
	E vs F	0.00817695	0.0117321
	E vs cladeI	0.227432	0.280346
	B1 vs B2	6.08915962546875e-107	6.69807558801563e-106
	B1 vs A	4.6915799689586e-07	9.10718464562552e-07
	B1 vs D	0.0756154	0.0998123
	B1 vs G	4.2156150711692e-12	8.69470608428648e-12
	B1 vs C	9.85959291959266e-20	3.61518407051731e-19
	B1 vs F	1.13791080486815e-13	2.68221832576064e-13
	B1 vs cladeI	0.00236938	0.00372331
	B2 vs A	1.67162948233294e-139	5.51637729169869e-138
	B2 vs D	3.07268981366707e-120	5.06993819255066e-119
	B2 vs G	0.589056	0.62706
	B2 vs C	0.478362	0.526198
	B2 vs F	0.338129	0.398509
	B2 vs cladeI	0.812882	0.812882
	A vs D	0.0702887	0.096647
	A vs G	2.06414437470044e-15	5.52161863806162e-15
	A vs C	2.24936575866115e-25	1.06041528622597e-24
	A vs F	1.3665865608299e-17	4.50973565073869e-17
	A vs cladeI	0.000495987	0.000861451
	D vs G	1.37677806729271e-13	3.02891174804397e-13
	D vs C	3.0435688101421e-22	1.25547213418362e-21
	D vs F	2.17518309984246e-15	5.52161863806162e-15
	D vs cladeI	0.00115942	0.00191304
	G vs C	NA	NA
	G vs F	0.359778	0.409403
	G vs cladeI	NA	NA
	C vs F	0.229374	0.280346
	C vs cladeI	NA	NA
	F vs cladeI	0.688537	0.710054
ST11_niche_CT6i1	Comparison	P_value	Adjusted_P_value
	Environment 883 vs Food	0.328748	0.328748
	Environment 883 vs Human 9034	3.44509132969379e-34	1.03352739890814e-33
	Environment 883 vs Livestock 3578	1.72977777432399e-11	2.59466666148598e-11
	Food vs Human 9034	1.74409289383457e-20	3.48818578766914e-20
	Food vs Livestock 3578	0.000229299	0.000275159
	Human 9034 vs Livestock 3578	2.98263826029855e-201	1.78958295617913e-200
ST131_niche_CT6i2	Comparison	P_value	Adjusted_P_value
	Companion Animal vs Environment	0.242986	0.283483
	Companion Animal vs Food	0.570067	0.595922
	Companion Animal vs Human	2.96439721218247e-08	5.18769512131932e-08
	Companion Animal vs Livestock	3.55043956952448e-21	9.31990387000176e-21
	Companion Animal vs Poultry	4.65305067430308e-53	2.44285160400912e-52
	Companion Animal vs Wild Animal	0.187551	0.23168
	Environment vs Food	0.0899081	0.118004
	Environment vs Human	1.71872798325734e-15	3.60932876484042e-15
	Environment vs Livestock	1.05775356017696e-18	2.46809164041292e-18
	Environment vs Poultry	7.09431443845681e-49	2.97961206415186e-48
	Environment vs Wild Animal	0.595922	0.595922
	Food vs Human	2.37239056720225e-05	3.55858585080337e-05
	Food vs Livestock	6.52973790744341e-22	1.95892137223302e-21
	Food vs Poultry	1.33488771283551e-53	9.34421398984854e-53
	Food vs Wild Animal	0.088737	0.118004
	Human vs Livestock	1.59300444321347e-63	1.67265466537414e-62
	Human vs Poultry	1.75574307319773e-211	3.68706045371524e-210
	Human vs Wild Animal	6.10036221985591e-07	9.85443127822878e-07
	Livestock vs Poultry	0.34714	0.383681
	Livestock vs Wild Animal	2.2070980893437e-12	4.21355089783796e-12
	Poultry vs Wild Animal	1.03817532035744e-30	3.63361362125104e-30
Legend
value "0" - represents extremely strong evidence against the null hypothesis (below the smallest value the software can represent); for the text, the value is then presented as <10-200
value "NA" represents that categories could not be compared together

## Sheet: Table S9
	CT6SSi2	CT6SSi1	CT6SSi4b	PT6SSi2	PT6SSi1	PT6SSi4b	MDR10	MDR9	MDR8	MDR7	MDR6	MDR5	MDR4	MDR3	AAA92657	AAC38364	C_RS05810	KP1_RS17280	KP1_RS17355	aslA	cesAB	cesD	cesD2	cesF	cesL	cesT	cfaA	cfaB	cfaC	cfaD.cfaE	chuA	chuS	chuT	chuU	chuV	chuW	chuX	chuY	cif	clbA	clbB	clbC	clbD	clbE	clbF	clbG	clbH	clbI	clbJ
CT6SSi2	1	-0.0592102	0.085901	0.815027	0.0631273	0.0860727	-0.0637887	-0.0718189	-0.0857776	-0.0882642	-0.0897639	-0.0878518	-0.0894134	-0.0870763	0.0997139	-0.162042	0.379909	-0.12575	-0.0839348	0.0837741	-0.161607	-0.165286	-0.168315	-0.21053	-0.161632	-0.163727	-0.0811987	-0.0788129	-0.0558157	-0.0419588	0.218304	0.218535	0.228491	0.242925	0.447305	0.255752	0.225372	0.247082	0.0047555	0.442847	0.443696	0.444557	0.444327	0.444617	0.444642	0.444865	0.445061	0.445134	0.425002
CT6SSi1	-0.0592102	1	-0.00548621	-0.155746	0.732059	-0.0062868	-0.0594771	-0.0809571	-0.0857649	-0.0861045	-0.0921959	-0.0972476	-0.102088	-0.111184	-0.0469513	0.192044	-0.083913	-0.00463733	0.0129909	-0.109158	0.190968	0.197613	0.198889	0.239448	0.195699	0.194618	0.112841	0.117219	0.119087	0.150157	0.00554157	0.00628018	0.00570009	-0.015725	-0.294455	0.0124766	0.00231416	0.0132563	-0.0277821	-0.0828705	-0.0829992	-0.0832483	-0.0833356	-0.0832465	-0.0830104	-0.083096	-0.0829041	-0.0830771	-0.0785258
CT6SSi4b	0.085901	-0.00548621	1	0.0610383	0.00834204	0.992463	-0.0224001	-0.025552	-0.0216782	-0.0113772	0.00799031	0.0274688	0.0298012	0.0330862	0.0127245	-0.0584148	-0.0249968	-0.0301781	-0.0205772	-0.0133237	-0.05787	-0.0600673	-0.06093	-0.0467275	-0.0591337	-0.0591671	0.0150911	0.0153276	0.00623211	0.0251153	-0.0637716	-0.0638614	-0.0616155	-0.0609386	-0.0582725	-0.0602263	-0.0644259	-0.0600989	-0.0340842	-0.0259744	-0.0259868	-0.0260677	-0.0260636	-0.0260802	-0.0260636	-0.0260719	-0.026047	-0.0260512	-0.0252541
PT6SSi2	0.815027	-0.155746	0.0610383	1	-0.0777266	0.0610307	-0.0239615	0.0206907	0.0272136	0.0200802	0.0131269	0.0213805	0.0184989	0.0161113	0.0963977	-0.231115	0.313158	-0.154179	-0.105109	0.159759	-0.229912	-0.236453	-0.240422	-0.258588	-0.231815	-0.233791	-0.155895	-0.153278	-0.138717	-0.108467	0.320786	0.320946	0.333404	0.349538	0.641739	0.364352	0.327858	0.351374	-0.044239	0.367523	0.367982	0.368977	0.368777	0.36901	0.368919	0.369248	0.369395	0.369453	0.352497
PT6SSi1	0.0631273	0.732059	0.00834204	-0.0777266	1	0.00801273	-0.0722939	-0.101344	-0.109719	-0.107715	-0.116428	-0.121712	-0.129284	-0.139871	-0.0192513	0.167614	-0.0143114	-0.0074554	0.013109	-0.0890567	0.167479	0.168262	0.169254	0.253383	0.168292	0.16928	0.0973543	0.100629	0.116387	0.141948	0.102427	0.103134	0.0978199	0.0718603	-0.202458	0.110476	0.100234	0.116239	-0.0925343	0.0253333	0.0253015	0.0252566	0.0250743	0.0252893	0.0252671	0.0255674	0.0257595	0.0256846	0.027667
PT6SSi4b	0.0860727	-0.0062868	0.992463	0.0610307	0.00801273	1	-0.021853	-0.0252493	-0.0215867	-0.0115355	0.00782299	0.0273949	0.0297985	0.0330376	0.0124519	-0.0588634	-0.0248746	-0.0304694	-0.0207335	-0.0131164	-0.0583145	-0.0605284	-0.0613976	-0.0470824	-0.0595877	-0.0596214	0.0145021	0.0147401	0.00575748	0.0248704	-0.0641615	-0.064252	-0.0619888	-0.0613068	-0.0585574	-0.0605474	-0.0648208	-0.0604585	-0.0343467	-0.0259256	-0.0259383	-0.0260203	-0.0260161	-0.0260329	-0.0260161	-0.0260245	-0.0259993	-0.0260035	-0.0251813
MDR10	-0.0637887	-0.0594771	-0.0224001	-0.0239615	-0.0722939	-0.021853	1	0.809351	0.698456	0.607575	0.531419	0.464484	0.413076	0.375914	0.0270625	-0.136741	-0.0543818	0.105277	0.142768	0.0598513	-0.135351	-0.140904	-0.142476	-0.111966	-0.138614	-0.138781	-0.0627468	-0.0606223	-0.0434838	-0.0605334	-0.0320816	-0.0320354	-0.0327031	-0.0228489	0.00511025	-0.0272551	-0.0332439	-0.0290317	-0.0779922	-0.0647507	-0.0645701	-0.0649317	-0.0648093	-0.064861	-0.0649188	-0.0648351	-0.0647577	-0.0649895	-0.0618951
MDR9	-0.0718189	-0.0809571	-0.025552	0.0206907	-0.101344	-0.0252493	0.809351	1	0.862982	0.750694	0.656598	0.573896	0.510379	0.464464	0.0265477	-0.169667	-0.0674953	0.108381	0.14849	0.0967417	-0.168101	-0.175027	-0.176707	-0.140348	-0.172015	-0.172251	-0.0991637	-0.0965832	-0.0787146	-0.0950586	0.0113864	0.0112737	0.0112335	0.0237269	0.0644205	0.0184367	0.0106849	0.0161087	-0.0973134	-0.0804368	-0.0802051	-0.0806085	-0.0804997	-0.0805633	-0.0805926	-0.0805315	-0.0804361	-0.0806379	-0.0773127
MDR8	-0.0857776	-0.0857649	-0.0216782	0.0272136	-0.109719	-0.0215867	0.698456	0.862982	1	0.869883	0.760848	0.665015	0.591413	0.538208	0.0243154	-0.190971	-0.0757559	0.11334	0.155021	0.105433	-0.189183	-0.196614	-0.19855	-0.158303	-0.193403	-0.193457	-0.108401	-0.105626	-0.089379	-0.104713	0.019905	0.019918	0.0200358	0.0350399	0.0784949	0.0289571	0.01989	0.0256487	-0.109198	-0.0910005	-0.0907201	-0.0911689	-0.0910663	-0.091141	-0.0911502	-0.0911037	-0.0909915	-0.0911782	-0.0871492
MDR7	-0.0882642	-0.0861045	-0.0113772	0.0200802	-0.107715	-0.0115355	0.607575	0.750694	0.869883	1	0.874655	0.764488	0.679876	0.618713	0.0324366	-0.202279	-0.0793837	0.118411	0.155515	0.105363	-0.200334	-0.206097	-0.206824	-0.166314	-0.203111	-0.202801	-0.107908	-0.105375	-0.0908749	-0.1053	0.0176385	0.0177825	0.0146623	0.0353432	0.0705682	0.0248545	0.0179717	0.0209243	-0.11988	-0.0970948	-0.0968527	-0.0972893	-0.0971898	-0.0972793	-0.097267	-0.0972345	-0.0971775	-0.0973542	-0.093094
MDR6	-0.0897639	-0.0921959	0.00799031	0.0131269	-0.116428	0.00782299	0.531419	0.656598	0.760848	0.874655	1	0.874045	0.777308	0.707379	0.0418613	-0.213994	-0.0838818	0.12734	0.161057	0.0981782	-0.2121	-0.217208	-0.217323	-0.182746	-0.214327	-0.214371	-0.100329	-0.0976326	-0.0865518	-0.0988891	0.00377149	0.00388253	-0.000508715	0.0244379	0.0611784	0.0103095	0.00478834	0.00591125	-0.119085	-0.103768	-0.103487	-0.103858	-0.10376	-0.103866	-0.103832	-0.103813	-0.10387	-0.104041	-0.0994531
MDR5	-0.0878518	-0.0972476	0.0274688	0.0213805	-0.121712	0.0273949	0.464484	0.573896	0.665015	0.764488	0.874045	1	0.889323	0.809317	0.0526011	-0.22683	-0.0892269	0.127718	0.158301	0.0966243	-0.224977	-0.23037	-0.230879	-0.194082	-0.227692	-0.227467	-0.0990143	-0.0963898	-0.0890684	-0.0966828	0.00381012	0.00427112	-0.000722757	0.0295415	0.0675063	0.011657	0.00703982	0.00801572	-0.122385	-0.110474	-0.110158	-0.110494	-0.110395	-0.11052	-0.110531	-0.110526	-0.110679	-0.110847	-0.105819
MDR4	-0.0894134	-0.102088	0.0298012	0.0184989	-0.129284	0.0297985	0.413076	0.510379	0.591413	0.679876	0.777308	0.889323	1	0.910037	0.0597463	-0.240044	-0.0928056	0.126183	0.155418	0.083865	-0.238455	-0.243327	-0.244128	-0.213734	-0.240835	-0.240434	-0.0856164	-0.0831454	-0.0799536	-0.0839025	-0.0138588	-0.0130639	-0.0183764	0.0156115	0.0591163	-0.00631549	-0.00964009	-0.00837274	-0.116602	-0.116198	-0.116175	-0.116417	-0.116249	-0.116393	-0.116381	-0.116453	-0.1165	-0.116799	-0.111449
MDR3	-0.0870763	-0.111184	0.0330862	0.0161113	-0.139871	0.0330376	0.375914	0.464464	0.538208	0.618713	0.707379	0.809317	0.910037	1	0.0652403	-0.255636	-0.086408	0.126943	0.152624	0.0847376	-0.25398	-0.259361	-0.260623	-0.231651	-0.256399	-0.256227	-0.0859115	-0.0831752	-0.083218	-0.0854844	-0.0215878	-0.0205441	-0.0262261	0.0108384	0.0605547	-0.0129897	-0.0167976	-0.0147098	-0.118942	-0.104772	-0.104834	-0.105013	-0.10497	-0.10501	-0.105035	-0.10512	-0.105189	-0.105425	-0.101761
AAA92657	0.0997139	-0.0469513	0.0127245	0.0963977	-0.0192513	0.0124519	0.0270625	0.0265477	0.0243154	0.0324366	0.0418613	0.0526011	0.0597463	0.0652403	1	-0.158395	0.00462377	-0.010816	-0.024067	0.0400316	-0.157428	-0.160867	-0.162242	-0.150093	-0.15919	-0.159693	-0.0487723	-0.0482189	-0.0271776	-0.0177255	0.0544732	0.0546054	0.0565286	0.0670167	0.127377	0.0561346	0.0529191	0.0565285	-0.0580881	0.0686706	0.0678624	0.0682135	0.0680746	0.0681935	0.0678999	0.0682651	0.0681303	0.0683567	0.0652286
AAC38364	-0.162042	0.192044	-0.0584148	-0.231115	0.167614	-0.0588634	-0.136741	-0.169667	-0.190971	-0.202279	-0.213994	-0.22683	-0.240044	-0.255636	-0.158395	1	-0.116269	-0.154755	-0.0945757	0.01984	0.989251	0.967227	0.958665	0.769146	0.967394	0.965226	-0.00565464	-0.00460618	-0.0257457	-0.00046852	0.131862	0.131303	0.140281	0.0673119	-0.22302	0.121186	0.12858	0.108318	0.532113	-0.131241	-0.131294	-0.131638	-0.13162	-0.131691	-0.13162	-0.131656	-0.13155	-0.131568	-0.125656
C_RS05810	0.379909	-0.083913	-0.0249968	0.313158	-0.0143114	-0.0248746	-0.0543818	-0.0674953	-0.0757559	-0.0793837	-0.0838818	-0.0892269	-0.0928056	-0.086408	0.00462377	-0.116269	1	-0.0517385	-0.0395419	0.151398	-0.115193	-0.119447	-0.121067	-0.0923472	-0.117602	-0.117668	-0.146476	-0.145952	-0.091955	-0.130887	0.217872	0.217739	0.220291	0.224546	0.392007	0.228741	0.216528	0.225304	-0.0678643	0.679767	0.681432	0.682428	0.682074	0.682294	0.682374	0.681585	0.681405	0.68131	0.646482
KP1_RS17280	-0.12575	-0.00463733	-0.0301781	-0.154179	-0.0074554	-0.0304694	0.105277	0.108381	0.11334	0.118411	0.12734	0.127718	0.126183	0.126943	-0.010816	-0.154755	-0.0517385	1	0.427075	-0.214284	-0.153482	-0.159097	-0.161368	-0.123058	-0.156702	-0.156726	0.204864	0.205696	0.182506	0.171347	-0.241477	-0.241712	-0.237043	-0.233793	-0.134056	-0.229886	-0.24314	-0.232407	-0.0913418	-0.0520846	-0.0521243	-0.0523824	-0.0523692	-0.052422	-0.0523692	-0.0523956	-0.0523163	-0.0523295	-0.0496484
KP1_RS17355	-0.0839348	0.0129909	-0.0205772	-0.105109	0.013109	-0.0207335	0.142768	0.14849	0.155021	0.155515	0.161057	0.158301	0.155418	0.152624	-0.024067	-0.0945757	-0.0395419	0.427075	1	-0.0823903	-0.0937015	-0.0972278	-0.0986125	-0.0752252	-0.0957294	-0.095783	0.0695142	0.0754381	0.0602404	0.0251179	-0.164061	-0.164201	-0.160721	-0.159504	-0.0941928	-0.154377	-0.16508	-0.158177	-0.0552652	-0.0459691	-0.0459876	-0.0461083	-0.0461021	-0.0461269	-0.0461021	-0.0461145	-0.0460774	-0.0460836	-0.0440131
aslA	0.0837741	-0.109158	-0.0133237	0.159759	-0.0890567	-0.0131164	0.0598513	0.0967417	0.105433	0.105363	0.0981782	0.0966243	0.083865	0.0847376	0.0400316	0.01984	0.151398	-0.214284	-0.0823903	1	0.0222654	0.0191878	0.0214084	0.227347	0.0195778	0.0228121	-0.939714	-0.942399	-0.85676	-0.884502	0.725742	0.726702	0.711617	0.696797	0.404166	0.675733	0.7207	0.691272	-0.2456	0.186372	0.186525	0.187029	0.186934	0.187051	0.186999	0.186992	0.186948	0.186912	0.177998
cesAB	-0.161607	0.190968	-0.05787	-0.229912	0.167479	-0.0583145	-0.135351	-0.168101	-0.189183	-0.200334	-0.2121	-0.224977	-0.238455	-0.25398	-0.157428	0.989251	-0.115193	-0.153482	-0.0937015	0.0222654	1	0.959824	0.949842	0.769337	0.963499	0.961054	-0.00824584	-0.00728552	-0.0280648	-0.00303391	0.13356	0.133005	0.142361	0.0688765	-0.220452	0.123361	0.130306	0.110599	0.522307	-0.130027	-0.13008	-0.130421	-0.130404	-0.130474	-0.130404	-0.130439	-0.130334	-0.130351	-0.124495
cesD	-0.165286	0.197613	-0.0600673	-0.236453	0.168262	-0.0605284	-0.140904	-0.175027	-0.196614	-0.206097	-0.217208	-0.23037	-0.243327	-0.259361	-0.160867	0.967227	-0.119447	-0.159097	-0.0972278	0.0191878	0.959824	1	0.985565	0.767693	0.979752	0.974404	-0.00462315	-0.0034692	-0.0256037	-4.76125e-07	0.12942	0.128851	0.137872	0.0660326	-0.229985	0.117748	0.126051	0.10451	0.550654	-0.134844	-0.134898	-0.135253	-0.135235	-0.135307	-0.135235	-0.135271	-0.135162	-0.13518	-0.1291
cesD2	-0.168315	0.198889	-0.06093	-0.240422	0.169254	-0.0613976	-0.142476	-0.176707	-0.19855	-0.206824	-0.217323	-0.230879	-0.244128	-0.260623	-0.162242	0.958665	-0.121067	-0.161368	-0.0986125	0.0214084	0.949842	0.985565	1	0.762733	0.970587	0.971042	-0.00692382	-0.00545668	-0.0279252	-0.0024305	0.130911	0.130337	0.139468	0.0674957	-0.233512	0.118474	0.127495	0.10553	0.555012	-0.13669	-0.136745	-0.137105	-0.137086	-0.13716	-0.137086	-0.137123	-0.137012	-0.137031	-0.13094
cesF	-0.21053	0.239448	-0.0467275	-0.258588	0.253383	-0.0470824	-0.111966	-0.140348	-0.158303	-0.166314	-0.182746	-0.194082	-0.213734	-0.231651	-0.150093	0.769146	-0.0923472	-0.123058	-0.0752252	0.227347	0.769337	0.767693	0.762733	1	0.768361	0.770068	-0.21774	-0.217371	-0.225513	-0.189591	0.334209	0.333706	0.342689	0.25405	-0.160734	0.313694	0.331501	0.302854	0.100807	-0.104298	-0.10434	-0.104614	-0.1046	-0.104656	-0.1046	-0.104628	-0.104544	-0.104558	-0.0998524
cesL	-0.161632	0.195699	-0.0591337	-0.231815	0.168292	-0.0595877	-0.138614	-0.172015	-0.193403	-0.203111	-0.214327	-0.227692	-0.240835	-0.256399	-0.15919	0.967394	-0.117602	-0.156702	-0.0957294	0.0195778	0.963499	0.979752	0.970587	0.768361	1	0.971517	-0.00519467	-0.00420929	-0.0258193	-0.00133365	0.12863	0.128067	0.137001	0.0651173	-0.226234	0.117933	0.125311	0.104926	0.53903	-0.132764	-0.132818	-0.133166	-0.133149	-0.13322	-0.133149	-0.133184	-0.133077	-0.133095	-0.127108
cesT	-0.163727	0.194618	-0.0591671	-0.233791	0.16928	-0.0596214	-0.138781	-0.172251	-0.193457	-0.202801	-0.214371	-0.227467	-0.240434	-0.256227	-0.159693	0.965226	-0.117668	-0.156726	-0.095783	0.0228121	0.961054	0.974404	0.971042	0.770068	0.971517	1	-0.00840462	-0.00734416	-0.0290083	-0.00318305	0.132133	0.131569	0.140815	0.0676599	-0.226222	0.12112	0.12881	0.10817	0.53421	-0.132838	-0.132892	-0.133241	-0.133223	-0.133295	-0.133223	-0.133259	-0.133152	-0.13317	-0.12718
cfaA	-0.0811987	0.112841	0.0150911	-0.155895	0.0973543	0.0145021	-0.0627468	-0.0991637	-0.108401	-0.107908	-0.100329	-0.0990143	-0.0856164	-0.0859115	-0.0487723	-0.00565464	-0.146476	0.204864	0.0695142	-0.939714	-0.00824584	-0.00462315	-0.00692382	-0.21774	-0.00519467	-0.00840462	1	0.987819	0.8903	0.887544	-0.687425	-0.688024	-0.675068	-0.668514	-0.398931	-0.64953	-0.691791	-0.662902	0.256016	-0.180581	-0.180666	-0.181153	-0.181124	-0.181238	-0.181124	-0.181181	-0.181011	-0.181039	-0.172345
cfaB	-0.0788129	0.117219	0.0153276	-0.153278	0.100629	0.0147401	-0.0606223	-0.0965832	-0.105626	-0.105375	-0.0976326	-0.0963898	-0.0831454	-0.0831752	-0.0482189	-0.00460618	-0.145952	0.205696	0.0754381	-0.942399	-0.00728552	-0.0034692	-0.00545668	-0.217371	-0.00420929	-0.00734416	0.987819	1	0.894184	0.889177	-0.690318	-0.691262	-0.676674	-0.671553	-0.398161	-0.64994	-0.694703	-0.665896	0.256932	-0.180162	-0.180247	-0.180733	-0.180705	-0.180818	-0.180705	-0.180762	-0.180592	-0.18062	-0.171944
cfaC	-0.0558157	0.119087	0.00623211	-0.138717	0.116387	0.00575748	-0.0434838	-0.0787146	-0.089379	-0.0908749	-0.0865518	-0.0890684	-0.0799536	-0.083218	-0.0271776	-0.0257457	-0.091955	0.182506	0.0602404	-0.85676	-0.0280648	-0.0256037	-0.0279252	-0.225513	-0.0258193	-0.0290083	0.8903	0.894184	1	0.820772	-0.591509	-0.592029	-0.576523	-0.570936	-0.287629	-0.547297	-0.595991	-0.564772	0.247168	-0.107403	-0.107393	-0.107651	-0.107676	-0.107706	-0.107676	-0.107626	-0.107517	-0.107557	-0.101434
cfaD.cfaE	-0.0419588	0.150157	0.0251153	-0.108467	0.141948	0.0248704	-0.0605334	-0.0950586	-0.104713	-0.1053	-0.0988891	-0.0966828	-0.0839025	-0.0854844	-0.0177255	-0.00046852	-0.130887	0.171347	0.0251179	-0.884502	-0.00303391	-4.76125e-07	-0.0024305	-0.189591	-0.00133365	-0.00318305	0.887544	0.889177	0.820772	1	-0.646556	-0.647103	-0.634096	-0.629302	-0.370028	-0.609344	-0.650512	-0.624207	0.27102	-0.163779	-0.163857	-0.1643	-0.164274	-0.164378	-0.164274	-0.164326	-0.164169	-0.164195	-0.156255
chuA	0.218304	0.00554157	-0.0637716	0.320786	0.102427	-0.0641615	-0.0320816	0.0113864	0.019905	0.0176385	0.00377149	0.00381012	-0.0138588	-0.0215878	0.0544732	0.131862	0.217872	-0.241477	-0.164061	0.725742	0.13356	0.12942	0.130911	0.334209	0.12863	0.132133	-0.687425	-0.690318	-0.591509	-0.646556	1	0.997409	0.977176	0.960612	0.558925	0.930108	0.993552	0.952561	-0.177093	0.258654	0.258709	0.259417	0.259378	0.259536	0.259378	0.259457	0.259219	0.259259	0.246972
chuS	0.218535	0.00628018	-0.0638614	0.320946	0.103134	-0.064252	-0.0320354	0.0112737	0.019918	0.0177825	0.00388253	0.00427112	-0.0130639	-0.0205441	0.0546054	0.131303	0.217739	-0.241712	-0.164201	0.726702	0.133005	0.128851	0.130337	0.333706	0.128067	0.131569	-0.688024	-0.691262	-0.592029	-0.647103	0.997409	1	0.977333	0.961329	0.559078	0.929655	0.994023	0.952642	-0.177389	0.25855	0.258605	0.259312	0.259273	0.259431	0.259273	0.259352	0.259115	0.259154	0.246883
chuT	0.228491	0.00570009	-0.0616155	0.333404	0.0978199	-0.0619888	-0.0327031	0.0112335	0.0200358	0.0146623	-0.000508715	-0.000722757	-0.0183764	-0.0262261	0.0565286	0.140281	0.220291	-0.237043	-0.160721	0.711617	0.142361	0.137872	0.139468	0.342689	0.137001	0.140815	-0.675068	-0.676674	-0.576523	-0.634096	0.977176	0.977333	1	0.940019	0.5696	0.949509	0.973647	0.960832	-0.174066	0.264451	0.264508	0.265231	0.26519	0.265352	0.26519	0.265271	0.265029	0.265069	0.252531
chuU	0.242925	-0.015725	-0.0609386	0.349538	0.0718603	-0.0613068	-0.0228489	0.0237269	0.0350399	0.0353432	0.0244379	0.0295415	0.0156115	0.0108384	0.0670167	0.0673119	0.224546	-0.233793	-0.159504	0.696797	0.0688765	0.0660326	0.0674957	0.25405	0.0651173	0.0676599	-0.668514	-0.671553	-0.570936	-0.629302	0.960612	0.961329	0.940019	1	0.586636	0.900469	0.96724	0.924225	-0.169501	0.266332	0.266389	0.267117	0.267076	0.267238	0.267076	0.267157	0.266914	0.266954	0.254336
chuV	0.447305	-0.294455	-0.0582725	0.641739	-0.202458	-0.0585574	0.00511025	0.0644205	0.0784949	0.0705682	0.0611784	0.0675063	0.0591163	0.0605547	0.127377	-0.22302	0.392007	-0.134056	-0.0941928	0.404166	-0.220452	-0.229985	-0.233512	-0.160734	-0.226234	-0.226222	-0.398931	-0.398161	-0.287629	-0.370028	0.558925	0.559078	0.5696	0.586636	1	0.596669	0.567705	0.587649	-0.11437	0.461928	0.462055	0.463308	0.46324	0.463512	0.46324	0.463376	0.462967	0.463035	0.441454
chuW	0.255752	0.0124766	-0.0602263	0.364352	0.110476	-0.0605474	-0.0272551	0.0184367	0.0289571	0.0248545	0.0103095	0.011657	-0.00631549	-0.0129897	0.0561346	0.121186	0.228741	-0.229886	-0.154377	0.675733	0.123361	0.117748	0.118474	0.313694	0.117933	0.12112	-0.64953	-0.64994	-0.547297	-0.609344	0.930108	0.929655	0.949509	0.900469	0.596669	1	0.935784	0.966075	-0.22156	0.273331	0.273458	0.274152	0.27411	0.274278	0.27411	0.274194	0.273941	0.273983	0.261159
chuX	0.225372	0.00231416	-0.0644259	0.327858	0.100234	-0.0648208	-0.0332439	0.0106849	0.01989	0.0179717	0.00478834	0.00703982	-0.00964009	-0.0167976	0.0529191	0.12858	0.216528	-0.24314	-0.16508	0.7207	0.130306	0.126051	0.127495	0.331501	0.125311	0.12881	-0.691791	-0.694703	-0.595991	-0.650512	0.993552	0.994023	0.973647	0.96724	0.567705	0.935784	1	0.958367	-0.178847	0.257226	0.25728	0.257983	0.257944	0.258101	0.257944	0.258022	0.257786	0.257826	0.245625
chuY	0.247082	0.0132563	-0.0600989	0.351374	0.116239	-0.0604585	-0.0290317	0.0161087	0.0256487	0.0209243	0.00591125	0.00801572	-0.00837274	-0.0147098	0.0565285	0.108318	0.225304	-0.232407	-0.158177	0.691272	0.110599	0.10451	0.10553	0.302854	0.104926	0.10817	-0.662902	-0.665896	-0.564772	-0.624207	0.952561	0.952642	0.960832	0.924225	0.587649	0.966075	0.958367	1	-0.228406	0.268469	0.268656	0.269327	0.269222	0.269386	0.269351	0.269433	0.269316	0.269292	0.256675
cif	0.0047555	-0.0277821	-0.0340842	-0.044239	-0.0925343	-0.0343467	-0.0779922	-0.0973134	-0.109198	-0.11988	-0.119085	-0.122385	-0.116602	-0.118942	-0.0580881	0.532113	-0.0678643	-0.0913418	-0.0552652	-0.2456	0.522307	0.550654	0.555012	0.100807	0.53903	0.53421	0.256016	0.256932	0.247168	0.27102	-0.177093	-0.177389	-0.174066	-0.169501	-0.11437	-0.22156	-0.178847	-0.228406	1	-0.0765752	-0.0766063	-0.0768078	-0.0767975	-0.0768388	-0.0767975	-0.0768182	-0.0767562	-0.0767665	-0.0733076
clbA	0.442847	-0.0828705	-0.0259744	0.367523	0.0253333	-0.0259256	-0.0647507	-0.0804368	-0.0910005	-0.0970948	-0.103768	-0.110474	-0.116198	-0.104772	0.0686706	-0.131241	0.679767	-0.0520846	-0.0459691	0.186372	-0.130027	-0.134844	-0.13669	-0.104298	-0.132764	-0.132838	-0.180581	-0.180162	-0.107403	-0.163779	0.258654	0.25855	0.264451	0.266332	0.461928	0.273331	0.257226	0.268469	-0.0765752	1	0.994476	0.996039	0.995903	0.996445	0.995769	0.995905	0.995228	0.995228	0.950586
clbB	0.443696	-0.0829992	-0.0259868	0.367982	0.0253015	-0.0259383	-0.0645701	-0.0802051	-0.0907201	-0.0968527	-0.103487	-0.110158	-0.116175	-0.104834	0.0678624	-0.131294	0.681432	-0.0521243	-0.0459876	0.186525	-0.13008	-0.134898	-0.136745	-0.10434	-0.132818	-0.132892	-0.180666	-0.180247	-0.107393	-0.163857	0.258709	0.258605	0.264508	0.266389	0.462055	0.273458	0.25728	0.268656	-0.0766063	0.994476	1	0.996711	0.996441	0.996982	0.996307	0.996577	0.995901	0.996036	0.951042
clbC	0.444557	-0.0832483	-0.0260677	0.368977	0.0252566	-0.0260203	-0.0649317	-0.0806085	-0.0911689	-0.0972893	-0.103858	-0.110494	-0.116417	-0.105013	0.0682135	-0.131638	0.682428	-0.0523824	-0.0461083	0.187029	-0.130421	-0.135253	-0.137105	-0.104614	-0.133166	-0.133241	-0.181153	-0.180733	-0.107651	-0.1643	0.259417	0.259312	0.265231	0.267117	0.463308	0.274152	0.257983	0.269327	-0.0768078	0.996039	0.996711	1	0.999061	0.999598	0.999061	0.999062	0.998256	0.99839	0.95386
clbD	0.444327	-0.0833356	-0.0260636	0.368777	0.0250743	-0.0260161	-0.0648093	-0.0804997	-0.0910663	-0.0971898	-0.10376	-0.110395	-0.116249	-0.10497	0.0680746	-0.13162	0.682074	-0.0523692	-0.0461021	0.186934	-0.130404	-0.135235	-0.137086	-0.1046	-0.133149	-0.133223	-0.181124	-0.180705	-0.107676	-0.164274	0.259378	0.259273	0.26519	0.267076	0.46324	0.27411	0.257944	0.269222	-0.0767975	0.995903	0.996441	0.999061	1	0.999464	0.998793	0.998927	0.998122	0.998256	0.953429
clbE	0.444617	-0.0832465	-0.0260802	0.36901	0.0252893	-0.0260329	-0.064861	-0.0805633	-0.091141	-0.0972793	-0.103866	-0.11052	-0.116393	-0.10501	0.0681935	-0.131691	0.682294	-0.052422	-0.0461269	0.187051	-0.130474	-0.135307	-0.13716	-0.104656	-0.13322	-0.133295	-0.181238	-0.180818	-0.107706	-0.164378	0.259536	0.259431	0.265352	0.267238	0.463512	0.274278	0.258101	0.269386	-0.0768388	0.996445	0.996982	0.999598	0.999464	1	0.99933	0.999464	0.998659	0.998794	0.953896
clbF	0.444642	-0.0830104	-0.0260636	0.368919	0.0252671	-0.0260161	-0.0649188	-0.0805926	-0.0911502	-0.097267	-0.103832	-0.110531	-0.116381	-0.105035	0.0678999	-0.13162	0.682374	-0.0523692	-0.0461021	0.186999	-0.130404	-0.135235	-0.137086	-0.1046	-0.133149	-0.133223	-0.181124	-0.180705	-0.107676	-0.164274	0.259378	0.259273	0.26519	0.267076	0.46324	0.27411	0.257944	0.269351	-0.0767975	0.995769	0.996307	0.999061	0.998793	0.99933	1	0.998927	0.99839	0.998256	0.953709
clbG	0.444865	-0.083096	-0.0260719	0.369248	0.0255674	-0.0260245	-0.0648351	-0.0805315	-0.0911037	-0.0972345	-0.103813	-0.110526	-0.116453	-0.10512	0.0682651	-0.131656	0.681585	-0.0523956	-0.0461145	0.186992	-0.130439	-0.135271	-0.137123	-0.104628	-0.133184	-0.133259	-0.181181	-0.180762	-0.107626	-0.164326	0.259457	0.259352	0.265271	0.267157	0.463376	0.274194	0.258022	0.269433	-0.0768182	0.995905	0.996577	0.999062	0.998927	0.999464	0.998927	1	0.998793	0.999195	0.954291
clbH	0.445061	-0.0829041	-0.026047	0.369395	0.0257595	-0.0259993	-0.0647577	-0.0804361	-0.0909915	-0.0971775	-0.10387	-0.110679	-0.1165	-0.105189	0.0681303	-0.13155	0.681405	-0.0523163	-0.0460774	0.186948	-0.130334	-0.135162	-0.137012	-0.104544	-0.133077	-0.133152	-0.181011	-0.180592	-0.107517	-0.164169	0.259219	0.259115	0.265029	0.266914	0.462967	0.273941	0.257786	0.269316	-0.0767562	0.995228	0.995901	0.998256	0.998122	0.998659	0.99839	0.998793	1	0.998926	0.954081
clbI	0.445134	-0.0830771	-0.0260512	0.369453	0.0256846	-0.0260035	-0.0649895	-0.0806379	-0.0911782	-0.0973542	-0.104041	-0.110847	-0.116799	-0.105425	0.0683567	-0.131568	0.68131	-0.0523295	-0.0460836	0.186912	-0.130351	-0.13518	-0.137031	-0.104558	-0.133095	-0.13317	-0.181039	-0.18062	-0.107557	-0.164195	0.259259	0.259154	0.265069	0.266954	0.463035	0.273983	0.257826	0.269292	-0.0767665	0.995228	0.996036	0.99839	0.998256	0.998794	0.998256	0.999195	0.998926	1	0.954372
clbJ	0.425002	-0.0785258	-0.0252541	0.352497	0.027667	-0.0251813	-0.0618951	-0.0773127	-0.0871492	-0.093094	-0.0994531	-0.105819	-0.111449	-0.101761	0.0652286	-0.125656	0.646482	-0.0496484	-0.0440131	0.177998	-0.124495	-0.1291	-0.13094	-0.0998524	-0.127108	-0.12718	-0.172345	-0.171944	-0.101434	-0.156255	0.246972	0.246883	0.252531	0.254336	0.441454	0.261159	0.245625	0.256675	-0.0733076	0.950586	0.951042	0.95386	0.953429	0.953896	0.953709	0.954291	0.954081	0.954372	1
clbK	0.40116	-0.0733642	-0.0233634	0.331044	0.0296705	-0.02326	-0.0581937	-0.0714919	-0.0805104	-0.0863465	-0.0918936	-0.0993552	-0.105264	-0.0952908	0.0626731	-0.117556	0.616591	-0.0485278	-0.041176	0.168629	-0.11647	-0.120853	-0.12249	-0.093504	-0.118991	-0.118971	-0.163318	-0.162944	-0.0975202	-0.148336	0.233013	0.232875	0.238164	0.239862	0.415271	0.246387	0.231715	0.242169	-0.0685671	0.88919	0.891952	0.892434	0.891961	0.89252	0.892257	0.892908	0.892885	0.892913	0.853328
clbL	0.44514	-0.0828391	-0.026047	0.369537	0.0257595	-0.0259993	-0.0647577	-0.0804361	-0.0909915	-0.0971775	-0.10387	-0.110816	-0.116698	-0.105383	0.0682177	-0.13155	0.681255	-0.0523163	-0.0460774	0.186883	-0.130334	-0.135162	-0.137012	-0.104544	-0.133077	-0.133152	-0.181011	-0.180592	-0.107387	-0.164169	0.259219	0.259115	0.265029	0.266914	0.462967	0.273941	0.257786	0.269251	-0.0767562	0.995093	0.995766	0.998256	0.998122	0.998659	0.998122	0.999061	0.998926	0.99906	0.954221
clbM	0.444514	-0.0831396	-0.0260698	0.368935	0.0253477	-0.0260224	-0.0648287	-0.0805235	-0.0910943	-0.0972234	-0.103872	-0.11051	-0.116369	-0.104969	0.0680209	-0.131647	0.682231	-0.052389	-0.0461114	0.186978	-0.13043	-0.135262	-0.137114	-0.104621	-0.133175	-0.13325	-0.181167	-0.180747	-0.107606	-0.164313	0.259501	0.259396	0.265315	0.267201	0.46342	0.274238	0.258067	0.269348	-0.076813	0.995972	0.99651	0.998994	0.99886	0.999397	0.99886	0.999129	0.998323	0.998458	0.953657
clbN	0.444623	-0.0832038	-0.026076	0.369023	0.0254283	-0.0260287	-0.0648481	-0.0805474	-0.0911223	-0.0972569	-0.103839	-0.110557	-0.116489	-0.105097	0.0682293	-0.131673	0.682089	-0.0524088	-0.0461207	0.187087	-0.130456	-0.135289	-0.137141	-0.104642	-0.133202	-0.133277	-0.181209	-0.18079	-0.107731	-0.164352	0.25956	0.259455	0.265376	0.267262	0.463522	0.274301	0.258126	0.269409	-0.0768285	0.995906	0.996444	0.998928	0.998794	0.99933	0.998794	0.999062	0.998257	0.998391	0.953744
clbO	0.444621	-0.0832867	-0.0258173	0.369047	0.0251992	-0.0257725	-0.0648226	-0.0805578	-0.0909082	-0.0970168	-0.103435	-0.110078	-0.115934	-0.104598	0.0682588	-0.131788	0.681475	-0.0521506	-0.0459799	0.18708	-0.13057	-0.135407	-0.137261	-0.104733	-0.133318	-0.133393	-0.181262	-0.180842	-0.107731	-0.164387	0.259241	0.259136	0.26506	0.266947	0.463264	0.273994	0.257805	0.269097	-0.0768956	0.995442	0.995845	0.998326	0.998192	0.998728	0.998192	0.99846	0.997656	0.99779	0.953193
clbP	0.444579	-0.0833081	-0.0258194	0.369005	0.0250977	-0.0257746	-0.0648291	-0.0805658	-0.0909176	-0.097028	-0.103449	-0.110026	-0.115886	-0.104554	0.0682409	-0.131797	0.681577	-0.0521573	-0.045983	0.18716	-0.130579	-0.135416	-0.13727	-0.10474	-0.133327	-0.133402	-0.181276	-0.180856	-0.107816	-0.1644	0.259197	0.259091	0.265016	0.266903	0.46322	0.273951	0.25776	0.269117	-0.0769007	0.995242	0.995913	0.998527	0.99826	0.998795	0.99826	0.998527	0.997724	0.997858	0.95313
clbQ	0.444513	-0.0834825	-0.025811	0.368959	0.0249902	-0.0257662	-0.0648032	-0.080534	-0.0908802	-0.0970603	-0.10354	-0.110236	-0.116208	-0.104986	0.0680506	-0.131762	0.681018	-0.0521308	-0.0459706	0.187037	-0.130544	-0.13538	-0.137233	-0.104712	-0.133292	-0.133366	-0.181219	-0.180799	-0.107736	-0.164348	0.259117	0.259012	0.264935	0.266822	0.463083	0.273866	0.257682	0.268971	-0.0768801	0.994702	0.99524	0.997857	0.997723	0.998259	0.997723	0.997991	0.997186	0.99732	0.952408
clbS	0.437762	-0.0841947	-0.0244147	0.367151	0.022003	-0.0243867	-0.062814	-0.0783738	-0.0872479	-0.0918058	-0.0980389	-0.104938	-0.11054	-0.0994101	0.0676318	-0.132967	0.672436	-0.051272	-0.0464214	0.187342	-0.131737	-0.136471	-0.138346	-0.105644	-0.13436	-0.134436	-0.18145	-0.181026	-0.109276	-0.164507	0.258184	0.258013	0.263858	0.265951	0.461165	0.27271	0.256732	0.264554	-0.0776307	0.982979	0.982979	0.985445	0.985312	0.985844	0.985312	0.985578	0.984912	0.985045	0.940593
cnf1	0.309402	-0.113131	-0.0259963	0.357559	-0.0585805	-0.0262073	-0.0215613	-0.0065429	-0.00993973	-0.0166594	-0.0238067	-0.0188036	-0.0123451	-0.00644892	0.0275438	-0.12365	0.643861	-0.0642684	-0.0419697	0.180889	-0.122507	-0.127036	-0.128847	-0.0982551	-0.125076	-0.125228	-0.175445	-0.175054	-0.124882	-0.159694	0.251404	0.25132	0.25676	0.258613	0.442422	0.265294	0.249947	0.2584	-0.0722547	0.564591	0.563208	0.56289	0.563114	0.563354	0.562972	0.562809	0.562448	0.56265	0.530955
draA	0.0341016	-0.0406873	-0.00588829	0.131621	-0.0598488	-0.0061454	0.0766291	0.0917501	0.137057	0.15615	0.157341	0.154765	0.143143	0.13562	0.126003	-0.0894916	-0.0389912	-0.044816	-0.0298626	0.128395	-0.0889469	-0.0921278	-0.093503	-0.070623	-0.0909598	-0.090906	-0.12511	-0.12527	-0.0991695	-0.1136	0.156894	0.156909	0.161008	0.162268	0.178349	0.168547	0.155898	0.159216	-0.0538356	-0.00852177	-0.00855287	-0.00856936	-0.00855902	-0.00860037	-0.00855902	-0.0085797	-0.0087029	-0.00871323	-0.00614815
draB	0.0346838	-0.0404263	-0.00574233	0.131435	-0.0597382	-0.00599921	0.0751525	0.0901482	0.135985	0.155021	0.156402	0.153891	0.142439	0.134868	0.125479	-0.0890772	-0.0388144	-0.044543	-0.0297113	0.127987	-0.0885374	-0.0917023	-0.0930717	-0.0702911	-0.0905419	-0.0904874	-0.124636	-0.124798	-0.0986969	-0.113181	0.15624	0.156257	0.160338	0.161592	0.178025	0.167842	0.15525	0.158512	-0.0535998	-0.00817668	-0.00820776	-0.00822332	-0.00821298	-0.0082543	-0.00821298	-0.00823365	-0.00835767	-0.00836799	-0.00580949
draC	0.0342223	-0.0401334	-0.00576387	0.131609	-0.0593273	-0.00602077	0.0756423	0.0911648	0.136616	0.155559	0.156673	0.153834	0.142272	0.134686	0.125912	-0.0888139	-0.0388404	-0.0449014	-0.0297336	0.128178	-0.0882717	-0.0914457	-0.0928184	-0.0702147	-0.0902814	-0.0902271	-0.124732	-0.124895	-0.0986393	-0.113364	0.156211	0.156227	0.160311	0.161566	0.177478	0.167819	0.15522	0.15849	-0.0534754	-0.0082276	-0.00825868	-0.00827437	-0.00826404	-0.00830536	-0.00826404	-0.0082847	-0.0084086	-0.00841893	-0.00585946
draD	0.034519	-0.0406338	-0.00573371	0.132604	-0.0600988	-0.00599057	0.076565	0.0914943	0.137107	0.155534	0.156794	0.154368	0.142816	0.135066	0.126517	-0.0890528	-0.038804	-0.0445269	-0.0297024	0.127947	-0.0885133	-0.0916772	-0.0930462	-0.0702715	-0.0905173	-0.0904628	-0.124597	-0.12476	-0.0985576	-0.113146	0.156981	0.156998	0.16108	0.162334	0.179088	0.168585	0.155991	0.159254	-0.0535859	-0.0081563	-0.00818737	-0.00820288	-0.00819254	-0.00823386	-0.00819254	-0.00821321	-0.00833727	-0.00834759	-0.00578948
draP	0.0340706	-0.0403772	-0.00585833	0.131534	-0.0596405	-0.00611539	0.0766418	0.0920786	0.137547	0.156125	0.157462	0.154732	0.143049	0.135552	0.126243	-0.0894064	-0.0389549	-0.0447599	-0.0298315	0.128526	-0.0888627	-0.0920404	-0.0934143	-0.0705548	-0.0908739	-0.09082	-0.125157	-0.125318	-0.0991781	-0.113662	0.156775	0.156791	0.160886	0.162145	0.17812	0.168418	0.15578	0.159087	-0.0537871	-0.00845094	-0.00848204	-0.00849833	-0.00848799	-0.00852934	-0.00848799	-0.00850867	-0.00863204	-0.00864237	-0.00607864
eae	-0.206982	0.260804	-0.0458982	-0.25412	0.274907	-0.0462467	-0.112472	-0.140865	-0.159898	-0.168126	-0.185697	-0.197868	-0.21719	-0.235358	-0.153269	0.734816	-0.0909064	-0.12268	-0.07389	0.228787	0.732962	0.745542	0.749036	0.944826	0.736304	0.743501	-0.218612	-0.218173	-0.236641	-0.191177	0.34519	0.344691	0.354195	0.263068	-0.182594	0.322159	0.34252	0.311773	0.0908069	-0.102535	-0.102577	-0.102846	-0.102832	-0.102887	-0.102832	-0.10286	-0.102777	-0.102791	-0.0981726
east1	-0.136486	0.157424	0.0482407	-0.181902	0.160318	0.0489493	-0.0460345	-0.0677349	-0.0774561	-0.0810712	-0.0862546	-0.0921134	-0.0961475	-0.101672	-0.0600551	0.310123	-0.0744232	-0.0589659	-0.0508901	0.161005	0.308514	0.314552	0.318322	0.425447	0.310207	0.313027	-0.151196	-0.153308	-0.166655	-0.143225	0.14916	0.150473	0.147957	0.0996129	-0.176346	0.149856	0.152438	0.155298	-0.0831255	-0.085937	-0.0861628	-0.0864704	-0.0864467	-0.0865414	-0.0864467	-0.0867254	-0.0866607	-0.0866843	-0.0830144
entD	-0.12294	0.222179	0.0379426	-0.4745	0.274926	0.0382374	-0.081795	-0.176583	-0.200586	-0.196227	-0.187737	-0.199108	-0.192046	-0.185926	-0.0704126	0.15717	0.0429126	0.100802	0.0599608	-0.270636	0.155435	0.161936	0.164373	0.118356	0.159213	0.159561	0.263231	0.262474	0.250532	0.241351	-0.348138	-0.348126	-0.355659	-0.358654	-0.608931	-0.370792	-0.346373	-0.356785	0.0800346	0.0280536	0.0280037	0.0278377	0.0278193	0.0278929	0.0278193	0.0278561	0.0279555	0.0282886	0.0259643
escC	-0.161711	0.193202	-0.059115	-0.231817	0.165678	-0.0595689	-0.138808	-0.172265	-0.193512	-0.2035	-0.214708	-0.227554	-0.24041	-0.255663	-0.158804	0.968556	-0.117565	-0.156651	-0.0956994	0.0180892	0.964166	0.983437	0.970151	0.764372	0.977211	0.97084	-0.00362455	-0.00260064	-0.0242956	0.000723451	0.127109	0.126546	0.135584	0.0634252	-0.226095	0.116271	0.123792	0.103237	0.54292	-0.132722	-0.132776	-0.133125	-0.133107	-0.133178	-0.133107	-0.133143	-0.133035	-0.133053	-0.127069
escD	-0.164806	0.19546	-0.0597994	-0.235662	0.168247	-0.0602585	-0.140192	-0.173888	-0.195113	-0.204522	-0.215886	-0.229169	-0.242268	-0.258295	-0.160617	0.966159	-0.118918	-0.158306	-0.0967978	0.0217993	0.960267	0.983054	0.981423	0.768622	0.975839	0.975952	-0.00728841	-0.00617826	-0.0282687	-0.00237678	0.131252	0.130684	0.139763	0.067244	-0.229042	0.119786	0.127896	0.106634	0.544103	-0.134247	-0.134301	-0.134654	-0.134636	-0.134708	-0.134636	-0.134672	-0.134564	-0.134582	-0.128528
escE	-0.161503	0.19142	-0.0582342	-0.230361	0.167103	-0.0586814	-0.136493	-0.169348	-0.190494	-0.201666	-0.213229	-0.226007	-0.239355	-0.254916	-0.157991	0.996072	-0.115912	-0.154266	-0.0942859	0.0194228	0.991837	0.965266	0.955725	0.768171	0.967265	0.964373	-0.00528378	-0.00423836	-0.0252749	-0.000135494	0.131204	0.130646	0.139697	0.0667699	-0.222154	0.120917	0.127932	0.108125	0.530337	-0.130838	-0.130891	-0.131235	-0.131217	-0.131288	-0.131217	-0.131252	-0.131147	-0.131164	-0.125271
escF	-0.167067	0.197678	-0.060588	-0.238871	0.169025	-0.061053	-0.141718	-0.175706	-0.197385	-0.206123	-0.217003	-0.230482	-0.243596	-0.259921	-0.161206	0.961586	-0.120391	-0.160442	-0.0980636	0.0206672	0.953551	0.98434	0.994433	0.76458	0.972355	0.972417	-0.00604621	-0.0048465	-0.0270844	-0.0013375	0.13045	0.129878	0.139009	0.0667131	-0.232153	0.118203	0.127053	0.105223	0.552766	-0.135927	-0.135982	-0.13634	-0.136322	-0.136395	-0.136322	-0.136358	-0.136248	-0.136267	-0.130211
escG	-0.165056	0.19584	-0.059458	-0.235421	0.1706	-0.0599145	-0.139187	-0.172677	-0.194097	-0.203924	-0.215258	-0.228522	-0.241533	-0.257506	-0.159739	0.96526	-0.118157	-0.157381	-0.0962499	0.0223491	0.959518	0.972113	0.975997	0.76953	0.966165	0.967489	-0.00785925	-0.00679332	-0.0283746	-0.00276374	0.134402	0.133837	0.143148	0.0698873	-0.227146	0.123308	0.131063	0.110327	0.537811	-0.133409	-0.133463	-0.133814	-0.133796	-0.133868	-0.133796	-0.133832	-0.133724	-0.133742	-0.1278
escI	-0.164643	0.196847	-0.0598274	-0.235517	0.168508	-0.0602867	-0.140468	-0.174369	-0.195818	-0.205425	-0.216559	-0.229728	-0.242732	-0.258668	-0.160592	0.969783	-0.118973	-0.158448	-0.0968427	0.0202254	0.963151	0.992733	0.981834	0.771534	0.981788	0.975808	-0.00562018	-0.00458433	-0.0266	-0.000479521	0.130536	0.129969	0.139089	0.0668488	-0.22869	0.119091	0.12718	0.105862	0.547668	-0.134309	-0.134364	-0.134717	-0.134699	-0.134771	-0.134699	-0.134735	-0.134626	-0.134644	-0.128588
escJ	-0.164692	0.196844	-0.0599101	-0.235683	0.168208	-0.06037	-0.140538	-0.174475	-0.195999	-0.205472	-0.216586	-0.229792	-0.242864	-0.258776	-0.160562	0.969706	-0.119137	-0.158672	-0.0969754	0.0195078	0.962731	0.9941	0.983136	0.770476	0.98213	0.976153	-0.00491277	-0.00383726	-0.0259487	0.000222443	0.129698	0.12913	0.138155	0.0660503	-0.22915	0.118176	0.126337	0.104933	0.549737	-0.134493	-0.134548	-0.134901	-0.134883	-0.134956	-0.134883	-0.134919	-0.134811	-0.134829	-0.128764
escK	-0.161478	0.191598	-0.0576127	-0.229413	0.1686	-0.0580552	-0.134927	-0.167486	-0.188506	-0.199759	-0.211779	-0.224824	-0.238468	-0.25364	-0.156938	0.982686	-0.114685	-0.152651	-0.0932887	0.0236961	0.988373	0.956423	0.94561	0.770153	0.961646	0.958471	-0.0097569	-0.00876351	-0.0294839	-0.00463831	0.135106	0.134552	0.143972	0.0704654	-0.2197	0.125281	0.131865	0.112528	0.516462	-0.129455	-0.129507	-0.129847	-0.129829	-0.129899	-0.129829	-0.129864	-0.12976	-0.129777	-0.123946
escL	-0.15616	0.184999	-0.0559039	-0.222251	0.164559	-0.0563336	-0.131173	-0.16273	-0.182615	-0.194778	-0.206307	-0.219013	-0.232537	-0.246724	-0.152923	0.954613	-0.111311	-0.148364	-0.0905474	0.0234664	0.959972	0.929825	0.917941	0.752952	0.938839	0.936232	-0.00995366	-0.0089522	-0.0288358	-0.00539816	0.131882	0.131339	0.140711	0.0672286	-0.212339	0.123549	0.128773	0.111273	0.498362	-0.125651	-0.125701	-0.126031	-0.126014	-0.126082	-0.126014	-0.126048	-0.125947	-0.125964	-0.120304
escN	-0.166714	0.198234	-0.0604829	-0.238316	0.168824	-0.0609471	-0.141577	-0.175672	-0.197293	-0.206613	-0.217488	-0.230871	-0.243907	-0.260189	-0.161432	0.964092	-0.120269	-0.160222	-0.0978948	0.0196817	0.955599	0.992398	0.992243	0.767139	0.977748	0.974406	-0.00519521	-0.00388404	-0.0262209	-0.000698498	0.129907	0.129336	0.138371	0.0663998	-0.231714	0.117742	0.126516	0.104712	0.553531	-0.13577	-0.135825	-0.136181	-0.136163	-0.136236	-0.136163	-0.1362	-0.13609	-0.136108	-0.129986
escO	-0.164628	0.198326	-0.0600953	-0.235902	0.169443	-0.0605566	-0.140741	-0.174762	-0.196259	-0.20585	-0.216684	-0.230225	-0.243413	-0.259587	-0.161092	0.969191	-0.119503	-0.159173	-0.0972727	0.0178057	0.961086	0.988148	0.986108	0.770185	0.976726	0.972577	-0.0032237	-0.00206855	-0.0241632	0.000963395	0.130066	0.129497	0.138451	0.0663016	-0.230259	0.118313	0.126695	0.105179	0.552435	-0.134906	-0.134961	-0.135315	-0.135297	-0.13537	-0.135297	-0.135333	-0.135224	-0.135243	-0.12916
escP	-0.210094	0.234427	-0.0466549	-0.258088	0.249345	-0.0470092	-0.111366	-0.139187	-0.157121	-0.164874	-0.18097	-0.1922	-0.211647	-0.22909	-0.148838	0.765667	-0.092203	-0.12286	-0.0751082	0.221286	0.767152	0.767675	0.761495	0.976104	0.769578	0.77181	-0.211656	-0.211197	-0.219105	-0.183501	0.323977	0.323475	0.332421	0.244277	-0.159708	0.304428	0.321278	0.293634	0.107685	-0.104135	-0.104177	-0.104451	-0.104437	-0.104493	-0.104437	-0.104465	-0.104381	-0.104395	-0.0996968
escR	-0.161329	0.190676	-0.0582275	-0.230359	0.166132	-0.0586746	-0.136409	-0.169484	-0.190267	-0.201	-0.212725	-0.22564	-0.239107	-0.254477	-0.157707	0.970449	-0.115812	-0.154248	-0.0942751	0.0202642	0.970234	0.967572	0.95566	0.765098	0.967829	0.963853	-0.0060562	-0.00512651	-0.0262234	-0.00109262	0.129839	0.129282	0.138478	0.0655823	-0.222438	0.119724	0.126569	0.106788	0.52866	-0.130745	-0.130798	-0.131142	-0.131124	-0.131194	-0.131124	-0.131159	-0.131054	-0.131071	-0.125176
escS	-0.16411	0.193455	-0.0592779	-0.23426	0.16638	-0.059733	-0.138686	-0.17225	-0.193475	-0.203932	-0.214948	-0.228131	-0.241449	-0.257193	-0.159384	0.971117	-0.117887	-0.15696	-0.0959608	0.0191849	0.966726	0.983822	0.97267	0.766542	0.97403	0.970395	-0.00472165	-0.00369533	-0.025435	0.000406618	0.129086	0.128522	0.137525	0.0654926	-0.226464	0.118453	0.12576	0.105266	0.541996	-0.133085	-0.133139	-0.133489	-0.133471	-0.133542	-0.133471	-0.133507	-0.133399	-0.133417	-0.127416
escT	-0.162441	0.193447	-0.0588265	-0.232086	0.166944	-0.0592782	-0.137778	-0.171259	-0.192399	-0.203197	-0.214257	-0.227388	-0.24063	-0.256316	-0.158721	0.974346	-0.116995	-0.155737	-0.0952364	0.0184959	0.97143	0.976893	0.965322	0.768133	0.971639	0.967679	-0.00411249	-0.00313226	-0.0246115	0.000873038	0.130501	0.12994	0.138888	0.0668044	-0.224552	0.119903	0.127198	0.106767	0.539178	-0.13208	-0.132133	-0.13248	-0.132462	-0.132533	-0.132462	-0.132498	-0.132391	-0.132409	-0.126453
escU	-0.157218	0.186602	-0.0576355	-0.225612	0.161381	-0.0580782	-0.135255	-0.16801	-0.188856	-0.199747	-0.210487	-0.223434	-0.236269	-0.25143	-0.15535	0.965601	-0.114642	-0.152645	-0.0933252	0.0127888	0.965726	0.958511	0.94607	0.750283	0.959487	0.955632	0.00131085	0.00227172	-0.0188726	0.00539094	0.122041	0.121488	0.130507	0.0585546	-0.219861	0.113313	0.118806	0.100521	0.533884	-0.129427	-0.129479	-0.129819	-0.129802	-0.129871	-0.129802	-0.129836	-0.129732	-0.129749	-0.123913
escV	-0.165776	0.197882	-0.0602711	-0.237197	0.168592	-0.0607338	-0.14104	-0.175068	-0.196766	-0.20609	-0.217095	-0.230434	-0.243319	-0.259423	-0.160881	0.966339	-0.11985	-0.159649	-0.0975549	0.0188872	0.958258	0.992431	0.98897	0.768573	0.980313	0.976213	-0.00430251	-0.00310724	-0.0252922	1.70381855293452e-05	0.129095	0.128525	0.137514	0.0655685	-0.231008	0.117315	0.125715	0.103963	0.553245	-0.135298	-0.135353	-0.135708	-0.13569	-0.135763	-0.13569	-0.135726	-0.135617	-0.135635	-0.129535
espA	-0.229787	0.165426	-0.0548647	-0.2879	0.15047	-0.0552866	-0.12948	-0.160483	-0.181258	-0.187139	-0.197329	-0.209258	-0.220931	-0.235787	-0.148542	0.871023	-0.109349	-0.146453	-0.0888808	0.0870909	0.863842	0.888973	0.900899	0.775724	0.873922	0.877254	-0.0743914	-0.0734019	-0.102183	-0.0508737	0.191811	0.19127	0.199827	0.122274	-0.233091	0.174391	0.188686	0.162587	0.44019	-0.123338	-0.123388	-0.123711	-0.123695	-0.123761	-0.123695	-0.123728	-0.123629	-0.123645	-0.11809
espB	-0.215306	0.245445	-0.0478151	-0.264448	0.257955	-0.0481782	-0.114675	-0.143327	-0.161638	-0.170004	-0.186409	-0.197798	-0.217814	-0.236278	-0.153005	0.761523	-0.094405	-0.125944	-0.0769759	0.228708	0.759415	0.771578	0.780236	0.977016	0.762254	0.769423	-0.218764	-0.218239	-0.226443	-0.189886	0.337896	0.337387	0.346546	0.258798	-0.1636	0.315793	0.335084	0.305358	0.110104	-0.106639	-0.106683	-0.106963	-0.106949	-0.107007	-0.106949	-0.106978	-0.106891	-0.106906	-0.10218
espD	-0.215249	0.245518	-0.0478024	-0.264377	0.258089	-0.0481654	-0.114635	-0.143277	-0.161635	-0.170036	-0.186471	-0.197883	-0.217925	-0.236373	-0.153183	0.761556	-0.0943798	-0.125909	-0.0769555	0.228597	0.759445	0.771618	0.779978	0.977036	0.76229	0.769512	-0.218656	-0.218132	-0.226371	-0.189785	0.337877	0.337368	0.346524	0.258759	-0.163738	0.315758	0.335066	0.305325	0.11003	-0.106611	-0.106654	-0.106935	-0.106921	-0.106978	-0.106921	-0.106949	-0.106863	-0.106877	-0.102153
espG	-0.166402	0.200269	-0.0604096	-0.237926	0.171973	-0.0608733	-0.141661	-0.175655	-0.197441	-0.207364	-0.218423	-0.231769	-0.245092	-0.261421	-0.161951	0.966856	-0.120124	-0.160024	-0.0977772	0.0209815	0.957913	0.986487	0.990659	0.76801	0.971403	0.971334	-0.00656189	-0.00517734	-0.0274171	-0.00152686	0.134164	0.133593	0.142732	0.0702327	-0.231168	0.12211	0.130775	0.109301	0.550793	-0.135606	-0.135661	-0.136018	-0.135999	-0.136072	-0.135999	-0.136036	-0.135926	-0.135945	-0.12983
espH	-0.187107	0.247086	-0.0413876	-0.229609	0.26945	-0.0417019	-0.104548	-0.13089	-0.149119	-0.156837	-0.174943	-0.187287	-0.205568	-0.223205	-0.14318	0.671306	-0.0818623	-0.111105	-0.0666285	0.293409	0.670181	0.67826	0.675547	0.872052	0.672128	0.67523	-0.284703	-0.284109	-0.301588	-0.260738	0.402153	0.401672	0.410474	0.311836	-0.190243	0.374845	0.399695	0.365208	-0.0236992	-0.0923597	-0.0923971	-0.0926401	-0.0926276	-0.0926774	-0.0926276	-0.0926525	-0.0925778	-0.0925903	-0.0884217
espJ	-0.190878	0.272434	-0.042246	-0.234273	0.294282	-0.0425668	-0.106722	-0.134206	-0.15274	-0.161435	-0.180529	-0.19343	-0.212433	-0.22951	-0.14926	0.688584	-0.0836729	-0.113412	-0.0680104	0.224874	0.688865	0.685668	0.688899	0.813698	0.687496	0.68958	-0.21646	-0.215816	-0.232923	-0.229922	0.332756	0.332323	0.338983	0.245128	-0.184621	0.353703	0.33029	0.344887	-0.0761195	-0.0943766	-0.0944147	-0.0946625	-0.0946498	-0.0947005	-0.0946498	-0.0946752	-0.094599	-0.0946117	-0.0903609
espK	-0.146497	0.216223	-0.0545638	-0.211728	0.189958	-0.0549808	-0.128916	-0.159881	-0.180219	-0.186322	-0.197025	-0.208982	-0.220539	-0.236411	-0.158792	0.862753	-0.108413	-0.145661	-0.0881199	0.03171	0.855366	0.879102	0.889758	0.700339	0.869116	0.870262	-0.0186702	-0.0175402	-0.0477216	-0.0115958	0.154481	0.153945	0.162515	0.0847109	-0.248843	0.139607	0.151401	0.127437	0.452048	-0.122282	-0.122331	-0.122652	-0.122636	-0.122702	-0.122636	-0.122669	-0.12257	-0.122587	-0.117079
espL1	-0.447317	0.292122	0.0469956	-0.636835	0.198076	0.047085	0.00316169	-0.0494062	-0.0620806	-0.0541592	-0.0466812	-0.0540015	-0.0472714	-0.0498342	-0.119096	0.211318	-0.373259	0.129357	0.0862577	-0.358191	0.210062	0.214717	0.214854	0.165282	0.214461	0.214029	0.362626	0.360479	0.318549	0.343995	-0.478224	-0.478275	-0.489632	-0.505959	-0.864763	-0.519467	-0.48675	-0.506183	0.097182	-0.441371	-0.441567	-0.442689	-0.442623	-0.442884	-0.442623	-0.442754	-0.442362	-0.442427	-0.421785
espL2	-0.143023	0.218172	-0.0533181	-0.206967	0.20331	-0.0537283	-0.129171	-0.160971	-0.182864	-0.193766	-0.207102	-0.221767	-0.235056	-0.25084	-0.158773	0.889595	-0.106298	-0.143903	-0.0864008	0.0115876	0.889651	0.875477	0.873917	0.705641	0.881844	0.883155	0.00206862	0.00278725	-0.0265026	0.00355051	0.144418	0.14389	0.154385	0.0744023	-0.245096	0.13545	0.141441	0.124385	0.461012	-0.119896	-0.119945	-0.12026	-0.120244	-0.120308	-0.120244	-0.120276	-0.120179	-0.120195	-0.114795
espL4	-0.32327	0.210297	0.0444681	-0.396938	0.176372	0.0449529	0.0160386	0.00295234	-0.00353458	-0.00500468	-0.0131535	-0.0246608	-0.0344826	-0.0411956	-0.0877279	0.32203	-0.154475	-0.083828	0.0183444	0.482263	0.322406	0.322776	0.324806	0.444512	0.323117	0.325387	-0.453281	-0.457406	-0.495461	-0.459094	0.243075	0.24353	0.224154	0.195083	-0.360532	0.165177	0.24037	0.190688	-0.112079	-0.175817	-0.175891	-0.176299	-0.176274	-0.176372	-0.176274	-0.176323	-0.176177	-0.176201	-0.168315
espM1	-0.169523	0.212087	-0.0547076	-0.232933	0.191858	-0.0551282	-0.132625	-0.164088	-0.185925	-0.193325	-0.20529	-0.219946	-0.233547	-0.250379	-0.157285	0.870219	-0.109039	-0.147626	-0.0886287	0.0325715	0.863992	0.883318	0.894656	0.713863	0.873302	0.875237	-0.0190923	-0.0177583	-0.047264	-0.0224116	0.164053	0.163515	0.17431	0.095031	-0.245731	0.152079	0.16099	0.140657	0.453444	-0.122988	-0.123038	-0.123361	-0.123344	-0.12341	-0.123344	-0.123377	-0.123278	-0.123295	-0.117755
espM2	-0.200761	0.235577	-0.0449116	-0.24706	0.243584	-0.0452527	-0.1074	-0.136036	-0.154221	-0.163026	-0.179507	-0.187849	-0.197766	-0.208626	-0.149174	0.713607	-0.0889524	-0.12002	-0.0723018	0.179511	0.7098	0.723278	0.730917	0.783349	0.714259	0.719492	-0.16916	-0.168352	-0.189635	-0.139877	0.286579	0.286134	0.295284	0.20257	-0.201147	0.311459	0.283996	0.301545	0.138264	-0.100332	-0.100372	-0.100635	-0.100622	-0.100676	-0.100622	-0.100649	-0.100568	-0.100581	-0.0960624
espN	-0.127026	0.190176	-0.0456855	-0.180888	0.182288	-0.0460325	-0.110156	-0.13922	-0.158595	-0.171148	-0.185245	-0.196331	-0.207362	-0.220045	-0.142559	0.773222	-0.0904852	-0.122657	-0.0735476	0.0542456	0.778249	0.751236	0.744258	0.657224	0.762659	0.764248	-0.0427144	-0.041964	-0.0655918	-0.0383172	0.175982	0.175585	0.18459	0.104819	-0.209849	0.165706	0.173418	0.155676	0.343	-0.10206	-0.102102	-0.10237	-0.102356	-0.102411	-0.102356	-0.102383	-0.102301	-0.102315	-0.0977177
espO1.1	-0.194117	0.2657	-0.0430113	-0.23832	0.282569	-0.043338	-0.105713	-0.132698	-0.15107	-0.157886	-0.17503	-0.184986	-0.203298	-0.221065	-0.147934	0.69185	-0.0851887	-0.115469	-0.0692425	0.245641	0.690318	0.695995	0.701185	0.888087	0.691295	0.697447	-0.236215	-0.235567	-0.255393	-0.211968	0.359518	0.358987	0.367992	0.272271	-0.197487	0.33536	0.35695	0.325507	0.0435296	-0.0960863	-0.0961252	-0.0963774	-0.0963645	-0.0964161	-0.0963645	-0.0963903	-0.0963128	-0.0963257	-0.0919979
espO1.2	-0.22693	0.191316	-0.0501492	-0.278634	0.179165	-0.0505328	-0.122303	-0.154173	-0.176007	-0.188955	-0.206271	-0.219092	-0.231597	-0.246647	-0.149857	0.807876	-0.0995929	-0.135073	-0.0810284	0.0846393	0.803295	0.813607	0.818902	0.743292	0.807219	0.809339	-0.0723068	-0.0713589	-0.0984712	-0.0726618	0.220893	0.220379	0.230427	0.14594	-0.231379	0.205359	0.218054	0.194251	0.341328	-0.112355	-0.112401	-0.112696	-0.112681	-0.112741	-0.112681	-0.112711	-0.11262	-0.112636	-0.107568
espP	-0.178083	0.183808	-0.0501385	-0.233726	0.166377	-0.0505247	-0.119273	-0.14574	-0.168079	-0.172901	-0.185513	-0.201522	-0.214948	-0.231651	-0.150169	0.729874	-0.0988806	-0.117925	-0.0782936	0.0825057	0.724862	0.744375	0.755169	0.641894	0.73378	0.735718	-0.0704913	-0.0689498	-0.094347	-0.0642419	0.193455	0.192942	0.202468	0.118991	-0.231121	0.184844	0.190662	0.174098	0.26632	-0.112653	-0.112699	-0.112995	-0.11298	-0.113041	-0.11298	-0.11301	-0.112919	-0.112934	-0.107846
espR1	-0.242446	0.275318	-0.0141213	-0.303389	0.28145	-0.0142465	-0.0502593	-0.0586329	-0.0634436	-0.0607588	-0.0698352	-0.0773492	-0.088198	-0.0980083	-0.0702292	0.378315	-0.112505	-0.141566	-0.0939914	0.399025	0.381113	0.367685	0.365502	0.544132	0.373237	0.376059	-0.367472	-0.372243	-0.305871	-0.35505	0.537891	0.538781	0.514669	0.477923	-0.179347	0.448032	0.536282	0.479135	-0.095203	-0.130755	-0.130809	-0.131161	-0.131143	-0.131215	-0.131143	-0.131179	-0.131071	-0.131089	-0.125132
espR3	-0.174826	0.209683	-0.0393675	-0.214372	0.188543	-0.0396665	-0.0809089	-0.0996207	-0.11044	-0.109533	-0.119041	-0.127547	-0.142422	-0.151298	-0.114038	0.521515	-0.077398	-0.101187	-0.0633765	0.253449	0.522037	0.523674	0.527081	0.662148	0.522243	0.52536	-0.246509	-0.246083	-0.246873	-0.225684	0.326726	0.326015	0.327729	0.273617	-0.150881	0.25863	0.324664	0.269615	-0.0111248	-0.0875339	-0.0875696	-0.0878014	-0.0877896	-0.0878371	-0.0877896	-0.0878133	-0.087742	-0.0877539	-0.0837757
espR4	-0.157162	0.258365	-0.0352092	-0.192866	0.258459	-0.0354766	-0.0882481	-0.111339	-0.127011	-0.132554	-0.149544	-0.156989	-0.173954	-0.186932	-0.121077	0.523386	-0.0691082	-0.0926661	-0.0566822	0.247223	0.522518	0.530177	0.534924	0.685416	0.526561	0.530472	-0.237729	-0.239708	-0.254713	-0.22023	0.338477	0.33792	0.338772	0.271247	-0.161892	0.338116	0.336442	0.344686	-0.0940818	-0.0783185	-0.0783504	-0.0785576	-0.078547	-0.0785895	-0.078547	-0.0785682	-0.0785045	-0.0785152	-0.0749584
espW	-0.157365	0.21714	-0.0523485	-0.218398	0.204405	-0.0527513	-0.125806	-0.156441	-0.176473	-0.184683	-0.195797	-0.208792	-0.220158	-0.234524	-0.155325	0.85033	-0.104386	-0.141092	-0.0848464	0.035598	0.846601	0.852461	0.857038	0.670715	0.850147	0.851685	-0.0223283	-0.0213146	-0.0483225	-0.0229863	0.15336	0.152877	0.163174	0.0813351	-0.230504	0.180121	0.15043	0.169916	0.41013	-0.117739	-0.117787	-0.118096	-0.11808	-0.118144	-0.11808	-0.118112	-0.118017	-0.118033	-0.11273
espX1	-0.389137	0.283109	0.0380313	-0.515667	0.2529	0.0375002	0.00689028	-0.0351119	-0.0459642	-0.0421018	-0.0421959	-0.0531633	-0.0539943	-0.0592541	-0.0917563	0.262059	-0.266171	0.103577	0.0748983	-0.34253	0.267695	0.239334	0.23193	0.227562	0.251918	0.254522	0.341548	0.340862	0.293722	0.326259	-0.342668	-0.342348	-0.350842	-0.373416	-0.638232	-0.373225	-0.348669	-0.367012	0.0672098	-0.314365	-0.314505	-0.315279	-0.315233	-0.315418	-0.315233	-0.315326	-0.315047	-0.315093	-0.300534
espX2	-0.20748	0.224282	-0.0412999	-0.256114	0.251426	-0.0417126	-0.0957562	-0.120499	-0.138355	-0.14247	-0.156794	-0.165102	-0.179584	-0.1937	-0.127112	0.547645	-0.0913596	-0.115534	-0.0770399	0.337782	0.549137	0.543543	0.547213	0.726892	0.545615	0.550531	-0.313307	-0.31894	-0.335479	-0.301869	0.44388	0.444211	0.403441	0.367395	-0.198422	0.318081	0.442319	0.36152	-0.0497811	-0.105559	-0.105603	-0.105887	-0.105873	-0.105931	-0.105873	-0.105902	-0.105815	-0.105829	-0.100944
espX4	-0.409892	0.255677	0.0682275	-0.556638	0.188096	0.0672857	0.00473627	-0.0417135	-0.0547649	-0.0541474	-0.0556759	-0.0680696	-0.0663249	-0.0715311	-0.107734	0.254048	-0.298729	0.089218	0.0519331	-0.336905	0.259318	0.231124	0.224866	0.183714	0.245778	0.246648	0.335498	0.335701	0.299765	0.322329	-0.439093	-0.439075	-0.446132	-0.467962	-0.688274	-0.461568	-0.446105	-0.458038	0.108193	-0.352157	-0.352381	-0.353254	-0.353202	-0.353409	-0.353202	-0.353306	-0.352995	-0.353047	-0.336757
espX5	-0.424157	0.274408	0.0687683	-0.578105	0.214001	0.0683299	-0.0240964	-0.0745232	-0.0871496	-0.0826912	-0.0785991	-0.0901333	-0.0854199	-0.0898289	-0.105308	0.266129	-0.31283	0.118016	0.0842921	-0.385599	0.26918	0.249411	0.245856	0.191851	0.259349	0.260898	0.387708	0.3846	0.266961	0.372026	-0.514919	-0.514999	-0.524806	-0.544098	-0.789392	-0.552286	-0.522195	-0.539587	0.124391	-0.368105	-0.368269	-0.369191	-0.369137	-0.369355	-0.369137	-0.369246	-0.368919	-0.368974	-0.35187
espX6	-0.190398	0.238877	-0.0423668	-0.233865	0.273611	-0.0426886	-0.0956019	-0.120725	-0.138738	-0.146598	-0.164892	-0.176878	-0.195408	-0.212087	-0.142792	0.63549	-0.0834784	-0.107251	-0.0664987	0.298468	0.635962	0.634063	0.637433	0.823487	0.633844	0.638128	-0.290779	-0.290171	-0.308073	-0.26628	0.407215	0.40724	0.396123	0.32158	-0.194577	0.350027	0.405351	0.359991	-0.0370997	-0.0945491	-0.0945874	-0.0948361	-0.0948233	-0.0948743	-0.0948233	-0.0948488	-0.0947724	-0.0947851	-0.0905181
espX7.nleL	-0.134761	0.214059	-0.0509592	-0.195802	0.198147	-0.051349	-0.124896	-0.156846	-0.178439	-0.191916	-0.20812	-0.2211	-0.23396	-0.249723	-0.157851	0.84544	-0.101289	-0.137318	-0.0823295	0.0431258	0.843582	0.834402	0.832704	0.707069	0.837578	0.838528	-0.030243	-0.0293433	-0.0559894	-0.0261358	0.180317	0.179801	0.189908	0.106888	-0.234897	0.168236	0.177456	0.157409	0.412671	-0.114247	-0.114293	-0.114593	-0.114577	-0.114639	-0.114577	-0.114608	-0.114516	-0.114531	-0.109386
espY1	-0.257465	0.3201	-0.0149701	-0.318182	0.345511	-0.0152672	-0.0291131	-0.0349983	-0.0345231	-0.0341448	-0.0432997	-0.0517617	-0.0647808	-0.0763299	-0.07281	0.394501	-0.114548	-0.145111	-0.0895208	0.422406	0.39448	0.397382	0.401682	0.571989	0.393507	0.397901	-0.402163	-0.406371	-0.38188	-0.376775	0.516451	0.517144	0.500342	0.455653	-0.247218	0.447293	0.514618	0.467695	-0.0879043	-0.133513	-0.133567	-0.13392	-0.133902	-0.133975	-0.133902	-0.133939	-0.13383	-0.133848	-0.127868
espY2	-0.236911	0.258374	-0.0267964	-0.293313	0.272409	-0.0272606	-0.0410926	-0.0487074	-0.0573426	-0.0589214	-0.0712137	-0.0819705	-0.0978318	-0.11395	-0.106277	0.449588	-0.103576	-0.135452	-0.0893791	0.392311	0.449152	0.454356	0.460745	0.630247	0.448911	0.453753	-0.371872	-0.372967	-0.293138	-0.350483	0.528956	0.529426	0.502302	0.462486	-0.156146	0.428371	0.527351	0.46268	-0.0749832	-0.123605	-0.123655	-0.123983	-0.123966	-0.124034	-0.123966	-0.124	-0.123899	-0.123916	-0.11837
espY3	-0.232469	0.300486	-0.00893587	-0.288422	0.336584	-0.00900176	-0.0547654	-0.0615613	-0.0660328	-0.0606069	-0.0714899	-0.0797992	-0.0929707	-0.10438	-0.0647905	0.42432	-0.104756	-0.139245	-0.088208	0.386769	0.427201	0.415132	0.415997	0.590294	0.420195	0.423359	-0.365385	-0.364791	-0.38772	-0.345184	0.528939	0.529967	0.500561	0.466083	-0.242747	0.435983	0.52747	0.465664	-0.0794255	-0.122068	-0.122118	-0.12244	-0.122424	-0.12249	-0.122424	-0.122457	-0.122358	-0.122374	-0.116919
espY4	-0.217222	0.309168	-0.00846285	-0.269611	0.35282	-0.00880615	-0.050248	-0.0567846	-0.0609351	-0.0560199	-0.0665539	-0.0757931	-0.0881475	-0.0995733	-0.0691713	0.419284	-0.0992369	-0.131022	-0.0824337	0.361587	0.422896	0.405349	0.403684	0.575219	0.412979	0.41622	-0.341174	-0.340517	-0.362204	-0.322066	0.488709	0.488574	0.479958	0.4187	-0.227933	0.463289	0.486443	0.488433	-0.136506	-0.113114	-0.113161	-0.113464	-0.113448	-0.113511	-0.113448	-0.11348	-0.113386	-0.113402	-0.108285
espY5	-0.179746	0.216417	-0.034487	-0.220999	0.246616	-0.0348358	-0.0937573	-0.117377	-0.133906	-0.13772	-0.152032	-0.162347	-0.177871	-0.192752	-0.128081	0.595113	-0.079026	-0.104806	-0.0648745	0.285179	0.599725	0.577176	0.57407	0.75841	0.58654	0.589221	-0.276455	-0.275976	-0.293053	-0.253916	0.390208	0.389734	0.378624	0.306988	-0.175956	0.32186	0.388105	0.331975	-0.0370214	-0.0897213	-0.0897578	-0.0899948	-0.0899827	-0.0900312	-0.0899827	-0.0900069	-0.0899341	-0.0899462	-0.0858789
etgA	-0.158582	0.189711	-0.0568207	-0.225711	0.167674	-0.0572573	-0.132953	-0.165403	-0.186043	-0.198032	-0.209943	-0.222435	-0.235887	-0.250399	-0.155025	0.960597	-0.113032	-0.150709	-0.0920181	0.0240409	0.962791	0.945782	0.932902	0.763139	0.950697	0.947461	-0.0102428	-0.00926405	-0.029772	-0.00580281	0.134277	0.133728	0.142909	0.0694181	-0.216246	0.125027	0.131079	0.11244	0.508483	-0.127612	-0.127664	-0.127999	-0.127982	-0.128051	-0.127982	-0.128016	-0.127913	-0.12793	-0.122176
fdeC	0.11828	0.17752	-0.0642343	0.148863	0.2447	-0.064739	-0.00162078	0.00608851	0.0072824	0.00136177	-0.0131024	-0.0236384	-0.0296823	-0.0368265	0.0428893	0.0774804	0.0711466	0.0273249	0.0211735	-0.029786	0.0771495	0.0758825	0.0725093	0.0726117	0.0754217	0.0746476	0.0844188	0.0844428	0.110331	0.145932	0.219731	0.219699	0.22128	0.195422	0.133477	0.213995	0.205723	0.207325	0.0674348	0.0762596	0.0765076	0.0764408	0.0763234	0.0763743	0.0763234	0.0762442	0.0761678	0.0761806	0.0727705
fimA	0.00434079	0.197785	-0.061067	-0.109837	0.258765	-0.0611151	-0.0918356	-0.112847	-0.117922	-0.11315	-0.125043	-0.140262	-0.155452	-0.166568	-0.0334158	0.210282	0.19034	-0.090504	-0.0916091	0.202987	0.211646	0.210731	0.213071	0.381887	0.209285	0.212291	-0.194524	-0.193106	-0.177797	-0.152257	0.32611	0.326041	0.314879	0.284737	-0.00313087	0.295021	0.321696	0.294411	-0.166838	0.15049	0.150983	0.151113	0.151186	0.151218	0.151315	0.151234	0.151025	0.151017	0.143353
fimB	0.133025	0.14721	-0.0763745	-0.13109	0.220632	-0.0761599	-0.112201	-0.177151	-0.20279	-0.197312	-0.193345	-0.20515	-0.206503	-0.206915	0.000359231	0.198243	0.0660932	-0.0309509	-0.0768366	-0.126223	0.196952	0.200355	0.20097	0.171814	0.198632	0.198773	0.149683	0.148101	0.153779	0.210054	-0.0211223	-0.0211197	-0.0259322	-0.0338296	-0.205002	-0.037619	-0.0193136	-0.0303616	0.100929	0.0638341	0.06381	0.0636974	0.0635904	0.0636735	0.0636766	0.0637182	0.0635935	0.0637005	0.0605118
focH	0.299038	-0.0558139	-0.0203518	0.245864	-0.0111499	-0.0205121	-0.0424617	-0.0527601	-0.0598749	-0.064378	-0.0686011	-0.0715205	-0.0753872	-0.0680672	-0.0139352	-0.0951979	0.814643	-0.0373814	-0.0319228	0.115649	-0.0943165	-0.097872	-0.0990638	-0.075682	-0.0963612	-0.0963113	-0.111282	-0.11088	-0.102772	-0.0982967	0.169809	0.169813	0.171386	0.175191	0.309913	0.177999	0.168681	0.175801	-0.055536	0.51839	0.519433	0.519987	0.51988	0.519948	0.51988	0.519195	0.518733	0.51866	0.491529
fyuA.psn	0.289796	-0.201226	0.118761	0.414315	-0.14641	0.119542	0.0562689	0.115326	0.139089	0.144848	0.155418	0.168971	0.170843	0.177594	0.134398	-0.223269	0.253069	-0.0414871	0.0221174	0.220506	-0.222681	-0.227256	-0.230915	-0.300941	-0.22581	-0.227583	-0.215223	-0.214609	-0.159845	-0.176747	0.318986	0.318898	0.32942	0.352113	0.556098	0.36659	0.324252	0.348341	0.028695	0.299922	0.30005	0.300818	0.300775	0.300946	0.300775	0.300925	0.30067	0.300712	0.286752
galF	-0.124589	0.0633245	-0.0292827	-0.144311	0.0446102	-0.0295051	0.202371	0.207955	0.214663	0.219044	0.223026	0.219755	0.214226	0.210161	-0.019487	-0.134205	-0.0552083	0.492745	0.698622	-0.0610461	-0.132959	-0.137985	-0.139958	-0.106607	-0.135849	-0.135925	0.042885	0.0486653	0.0334355	0.00314277	-0.229212	-0.229411	-0.224449	-0.222835	-0.132806	-0.215462	-0.230664	-0.22082	-0.0786459	-0.0654169	-0.0654433	-0.0656151	-0.0656063	-0.0656415	-0.0656063	-0.0656239	-0.0655711	-0.0655799	-0.0626334
glrA	-0.161571	0.188747	-0.0583211	-0.230634	0.163617	-0.058769	-0.136511	-0.16963	-0.190399	-0.200786	-0.212143	-0.225183	-0.238214	-0.253477	-0.15655	0.96661	-0.115997	-0.154636	-0.0944254	0.0194235	0.96534	0.97082	0.957274	0.76212	0.969595	0.965396	-0.00529916	-0.00425219	-0.0254541	0.000143886	0.127341	0.126784	0.136068	0.0629838	-0.222547	0.117897	0.124067	0.105023	0.531324	-0.130954	-0.131007	-0.131351	-0.131333	-0.131404	-0.131333	-0.131369	-0.131263	-0.13128	-0.125375
glrR	-0.159243	0.19108	-0.0578673	-0.227863	0.16651	-0.0583118	-0.135598	-0.168797	-0.189466	-0.200635	-0.21221	-0.225595	-0.23901	-0.25422	-0.156394	0.971226	-0.1151	-0.153407	-0.0936972	0.0190994	0.971509	0.963014	0.949888	0.764983	0.964995	0.960465	-0.00501967	-0.00409628	-0.0252198	-0.000400188	0.130184	0.129629	0.138902	0.0657893	-0.220758	0.120638	0.12697	0.107848	0.526026	-0.129943	-0.129995	-0.130337	-0.130319	-0.130389	-0.130319	-0.130354	-0.130249	-0.130267	-0.124407
gndA	-0.124139	0.0611508	-0.0291882	-0.144014	0.0423934	-0.0294098	0.198715	0.203684	0.211122	0.216095	0.220854	0.218247	0.213078	0.209051	-0.0192039	-0.133769	-0.0551604	0.491682	0.695897	-0.0627998	-0.132527	-0.137537	-0.139504	-0.10626	-0.135408	-0.135484	0.0444871	0.0504109	0.0341845	0.00493467	-0.229505	-0.229703	-0.224759	-0.223151	-0.132367	-0.215808	-0.230952	-0.221144	-0.0783921	-0.0652057	-0.0652321	-0.0654033	-0.0653945	-0.0654296	-0.0653945	-0.065412	-0.0653594	-0.0653682	-0.0624312
gspC	0.250393	0.0557668	-0.00374545	0.230517	0.137852	-0.00372923	-0.0254256	-0.00911801	0.00280176	0.0197818	0.0284565	0.0353835	0.037095	0.045073	0.0999349	-0.407829	0.0859211	0.066457	-0.0074112	-0.119318	-0.405005	-0.4159	-0.420313	-0.38963	-0.409099	-0.410551	0.154843	0.153089	0.196211	0.138637	-0.0258909	-0.0247858	-0.0349106	0.0126391	0.202073	-0.030251	-0.031331	-0.0179261	-0.149873	0.136938	0.137433	0.137311	0.137346	0.137405	0.137346	0.137409	0.137221	0.137252	0.131162
gspD	0.264867	0.076098	-0.00198257	0.248962	0.166234	-0.00192185	-0.0174845	-0.00238758	0.0116059	0.0299511	0.0378354	0.0459959	0.0490432	0.0568673	0.10466	-0.386651	0.092705	0.0702603	-0.000804982	-0.13734	-0.38398	-0.394145	-0.398255	-0.372201	-0.38773	-0.389005	0.167797	0.165803	0.209558	0.154901	0.00445909	0.00567454	-0.00494073	0.0418982	0.217375	-0.00122433	-0.000644167	0.0114385	-0.138025	0.143878	0.144504	0.14434	0.144308	0.144371	0.144308	0.144372	0.144179	0.144211	0.137779
gspE	0.257814	0.0647041	-0.000815566	0.239382	0.1502	-0.000651757	-0.0196113	-0.00447116	0.0103742	0.0290351	0.038116	0.0465533	0.0510072	0.0598885	0.107518	-0.399033	0.08812	0.0744142	-0.000249499	-0.152544	-0.396276	-0.406747	-0.410993	-0.382475	-0.400137	-0.401499	0.183558	0.182021	0.212923	0.166399	-0.0124518	-0.0112437	-0.0215844	0.025537	0.20841	-0.017039	-0.0176737	-0.00467008	-0.144201	0.139693	0.140254	0.140079	0.140114	0.140175	0.140114	0.140509	0.140583	0.140681	0.134558
gspF	0.255267	0.0670357	0.000487774	0.236026	0.15175	0.000774746	-0.0179677	-0.00272798	0.0114867	0.0297322	0.0390391	0.0479201	0.0522043	0.0614101	0.111354	-0.401762	0.0863614	0.0685274	-0.00667465	-0.153122	-0.399016	-0.409559	-0.41385	-0.384992	-0.402899	-0.404226	0.183799	0.182302	0.210846	0.168358	-0.0193862	-0.0182435	-0.0284497	0.0187601	0.204101	-0.024003	-0.0247037	-0.0116427	-0.145606	0.137485	0.138047	0.137938	0.137906	0.137967	0.137972	0.138301	0.138376	0.138474	0.132347
gspG	0.252925	0.062184	-0.000936351	0.23302	0.14554	-0.000653106	-0.0201543	-0.00532933	0.00885777	0.0277659	0.0375011	0.0467541	0.0517542	0.0622697	0.111181	-0.406497	0.0859408	0.0680122	-0.00695188	-0.153823	-0.403657	-0.414419	-0.418794	-0.388961	-0.407699	-0.409032	0.184713	0.183263	0.211879	0.169059	-0.0225476	-0.0213454	-0.0315255	0.0159556	0.203591	-0.026926	-0.0278672	-0.0146385	-0.148152	0.137073	0.137568	0.13745	0.137485	0.137544	0.137485	0.137548	0.137359	0.13739	0.131172
gspH	0.253267	0.062893	-0.00253991	0.233643	0.146785	-0.00224147	-0.0191329	-0.00397479	0.0104551	0.0295236	0.0396564	0.0485677	0.0534084	0.0631828	0.111557	-0.411062	0.0868822	0.0693545	-0.0033256	-0.151731	-0.408227	-0.418932	-0.423281	-0.387797	-0.412171	-0.413616	0.182525	0.18107	0.209366	0.165407	-0.0211435	-0.0199404	-0.030124	0.017283	0.204103	-0.0255719	-0.0264477	-0.0132461	-0.147358	0.136723	0.137218	0.137103	0.137138	0.137198	0.137138	0.137201	0.137011	0.137043	0.130772
gspI	0.251297	0.0589759	-9.0731e-05	0.230886	0.141659	0.000321214	-0.0185804	-0.00325362	0.0110694	0.0305259	0.0408829	0.0503235	0.0556709	0.0662902	0.111991	-0.414838	0.0865959	0.0729179	0.00035802	-0.149826	-0.41197	-0.422809	-0.427212	-0.390893	-0.415948	-0.417436	0.181097	0.179586	0.207126	0.163472	-0.0260519	-0.0248513	-0.0349699	0.012587	0.201913	-0.0302642	-0.031399	-0.0179783	-0.149481	0.136397	0.136892	0.136771	0.136806	0.136865	0.136806	0.136869	0.13668	0.136712	0.130466
gspJ	0.251143	0.0585355	-0.00320605	0.230516	0.140899	-0.00291212	-0.0192561	-0.0040008	0.0101951	0.029502	0.0397582	0.0490329	0.0542059	0.0645077	0.111074	-0.415087	0.0863172	0.071918	0.000465369	-0.150483	-0.412221	-0.42309	-0.427489	-0.391292	-0.416271	-0.417682	0.18241	0.180964	0.208588	0.164207	-0.0266656	-0.0254649	-0.0355546	0.0119679	0.201336	-0.0307597	-0.0320116	-0.0185022	-0.149562	0.13615	0.136779	0.136591	0.136559	0.136619	0.136559	0.136622	0.136434	0.136465	0.130347
gspK	0.241021	0.0379581	-0.00553457	0.218406	0.114289	-0.0052543	0.00766088	0.021849	0.0354601	0.0528052	0.0641361	0.0715177	0.0752312	0.0840358	0.107033	-0.427664	0.0811913	0.099862	0.0215253	-0.180427	-0.424611	-0.43603	-0.440637	-0.401309	-0.428975	-0.430439	0.212725	0.211687	0.237038	0.195374	-0.0466018	-0.0454085	-0.055133	-0.00728482	0.190581	-0.0496225	-0.0520855	-0.0376518	-0.156727	0.130572	0.131203	0.131005	0.130974	0.131031	0.130974	0.131237	0.13105	0.131149	0.125229
gspL	0.24338	-0.011729	0.0414626	0.282438	0.0456445	0.0419956	0.023252	0.0573998	0.0786012	0.0945221	0.108954	0.121323	0.130339	0.139144	0.106956	-0.483257	0.091275	0.0881924	0.00986154	-0.151674	-0.47979	-0.493056	-0.498401	-0.447646	-0.485179	-0.486791	0.187315	0.18633	0.209199	0.171603	-0.0138463	-0.0126891	-0.0208476	0.0289801	0.263069	-0.0118907	-0.0200225	-0.00318815	-0.186178	0.146108	0.146461	0.146681	0.146724	0.146757	0.146724	0.146982	0.147244	0.147201	0.139822
gspM	0.214096	-0.0794443	0.0454634	0.249331	-0.0441212	0.0458592	0.0141734	0.0474471	0.0662653	0.082087	0.0982583	0.111979	0.123236	0.134042	0.1005	-0.522424	0.07695	0.0759392	-0.00269137	-0.113875	-0.518978	-0.532506	-0.538663	-0.493179	-0.524061	-0.52614	0.153273	0.152114	0.171887	0.136288	-0.0871702	-0.0859984	-0.0930192	-0.040711	0.231221	-0.0812765	-0.0940123	-0.0739735	-0.195326	0.131935	0.132222	0.132464	0.132512	0.132534	0.13244	0.132487	0.132346	0.13237	0.125596
gtrA	0.0103902	-0.0047408	-0.0106225	-0.0134001	0.00490262	-0.0108568	-0.00824024	-0.0122899	-0.0124446	-0.0086999	-0.00632628	-0.00179063	0.00728281	0.0139641	0.0330813	-0.0898377	0.0698232	-0.0433165	-0.0235175	0.0578593	-0.0890206	-0.0911967	-0.092662	-0.0756917	-0.0897115	-0.0899746	-0.0592644	-0.0591841	-0.0738705	-0.0643426	0.0167002	0.0168852	0.0194561	0.0227089	0.0275807	0.0146606	0.0165867	0.0230781	-0.0471188	0.0626823	0.0626245	0.0622502	0.0626264	0.0625497	0.0624479	0.0625881	0.0621673	0.0623268	0.0609599
hlyA	0.0384459	0.180006	-0.0471883	0.0112851	0.182027	-0.047546	-0.151614	-0.17878	-0.202531	-0.217094	-0.237445	-0.256958	-0.269268	-0.284343	-0.123724	0.579156	0.195068	-0.170348	-0.121765	0.00626389	0.576137	0.582545	0.590337	0.476647	0.578716	0.580685	0.00251015	0.00195125	0.00239444	0.0274009	0.154492	0.153847	0.165843	0.102477	-0.0510545	0.154842	0.150381	0.141735	0.272834	0.148287	0.148036	0.148024	0.148016	0.148117	0.147947	0.147826	0.147845	0.147922	0.138807
hlyB	0.0540196	0.171858	-0.0466417	0.0261689	0.178151	-0.0469996	-0.150857	-0.177618	-0.201555	-0.217371	-0.237443	-0.256529	-0.269189	-0.283941	-0.120133	0.563429	0.229179	-0.169598	-0.121408	0.0134522	0.562474	0.560862	0.567106	0.464016	0.561257	0.563156	-0.00446091	-0.00523253	-0.00126594	0.0187317	0.161784	0.16114	0.172514	0.109959	-0.0300392	0.162691	0.157682	0.14921	0.259201	0.179723	0.179668	0.179586	0.179651	0.179738	0.179582	0.179453	0.179425	0.179568	0.168748
hlyC	0.0453494	0.175944	-0.0473097	0.0177247	0.179114	-0.0476749	-0.151545	-0.178296	-0.202257	-0.218033	-0.237868	-0.256563	-0.269423	-0.284331	-0.123824	0.568901	0.211206	-0.171515	-0.122652	0.00767329	0.56673	0.568431	0.575064	0.470559	0.567155	0.570032	0.00155	0.000767858	0.00197997	0.0267263	0.157248	0.156566	0.167745	0.105524	-0.0417674	0.157812	0.153076	0.144385	0.260447	0.165705	0.165722	0.165592	0.165655	0.165746	0.165586	0.16546	0.165426	0.1655	0.155493
hlyD	0.0457632	0.173416	-0.0468623	0.0190283	0.177344	-0.0472241	-0.150977	-0.177745	-0.201096	-0.21577	-0.235589	-0.254596	-0.26684	-0.281763	-0.120606	0.570723	0.207831	-0.170221	-0.121926	0.00954712	0.568395	0.571136	0.578566	0.468494	0.569293	0.571423	-0.000494337	-0.00122103	0.00142792	0.0227832	0.156768	0.156121	0.167549	0.105081	-0.0396983	0.158003	0.15265	0.14374	0.267327	0.163631	0.163857	0.163806	0.1638	0.163894	0.163731	0.163606	0.163569	0.163713	0.153567
iroB	0.302389	-0.104184	-0.0548196	0.214779	-0.0136871	-0.0552385	-0.033177	-0.0430437	-0.0397255	-0.0172586	0.00501057	0.0302373	0.0405484	0.0614547	0.102045	-0.22877	0.421399	0.101639	0.0586159	0.0474096	-0.226495	-0.233395	-0.233058	-0.195567	-0.230565	-0.22992	-0.0391131	-0.0386674	-0.0330017	-0.013184	0.105894	0.106137	0.0975054	0.122797	0.23298	0.10789	0.106396	0.108242	-0.134008	0.333742	0.334343	0.334834	0.33458	0.334703	0.334661	0.334358	0.334375	0.334385	0.319253
iroC	0.301325	-0.10293	-0.0546383	0.213578	-0.0135639	-0.0550558	-0.0334712	-0.0431706	-0.0400365	-0.0180247	0.00357856	0.0285415	0.03902	0.0600013	0.101473	-0.227984	0.415669	0.102356	0.0586583	0.0460599	-0.225717	-0.232579	-0.232221	-0.194894	-0.229766	-0.229118	-0.0377334	-0.0373313	-0.0319957	-0.0119763	0.104193	0.104439	0.0956527	0.121055	0.23083	0.106023	0.104713	0.106483	-0.133634	0.329371	0.330057	0.330482	0.330227	0.330354	0.33039	0.330169	0.330425	0.330437	0.315194
iroD	0.299544	-0.0986063	-0.0519075	0.21145	-0.00925693	-0.0520203	-0.0279272	-0.0353891	-0.0312706	-0.00860619	0.0137813	0.0386406	0.048992	0.0692748	0.101451	-0.232983	0.41488	0.099599	0.0551965	0.0530803	-0.230671	-0.237741	-0.237499	-0.198753	-0.234838	-0.234202	-0.0443463	-0.0440016	-0.03668	-0.0179286	0.111542	0.11181	0.103493	0.128668	0.230815	0.114298	0.112	0.114333	-0.136509	0.327521	0.328196	0.328593	0.328342	0.328463	0.328422	0.328523	0.328543	0.328633	0.313718
iroE	0.300223	-0.0985108	-0.0520058	0.212332	-0.00858882	-0.0521227	-0.0287017	-0.0365255	-0.0322195	-0.00946276	0.0131163	0.0379087	0.0482035	0.068145	0.101143	-0.23419	0.416122	0.0990315	0.0553504	0.0527831	-0.231866	-0.238988	-0.238775	-0.199712	-0.236063	-0.23543	-0.0440423	-0.0436517	-0.0365653	-0.017341	0.111922	0.112186	0.103933	0.129099	0.231157	0.114856	0.112355	0.114685	-0.137171	0.329458	0.330049	0.330515	0.330265	0.330383	0.330345	0.330043	0.330066	0.329996	0.314879
iroN	0.297917	-0.102523	-0.0542019	0.211182	-0.0123021	-0.0546161	-0.031221	-0.0408936	-0.0378089	-0.0157825	0.00603051	0.0301999	0.0410069	0.0620027	0.103368	-0.225768	0.412479	0.102949	0.0593171	0.0446911	-0.223519	-0.230296	-0.229889	-0.193275	-0.227519	-0.226867	-0.036498	-0.0362664	-0.0308753	-0.010946	0.102869	0.103121	0.0943511	0.119643	0.231052	0.104594	0.103431	0.105173	-0.132256	0.327839	0.328613	0.328973	0.328716	0.328847	0.328798	0.328904	0.329158	0.32917	0.313849
irp1	0.288044	-0.192227	0.119026	0.411699	-0.137977	0.119695	0.0582327	0.117262	0.14073	0.14647	0.156481	0.169793	0.171408	0.178927	0.13425	-0.217513	0.2528	-0.0356149	0.0221759	0.212197	-0.216957	-0.221369	-0.224961	-0.297442	-0.220042	-0.221816	-0.206385	-0.205921	-0.159082	-0.168356	0.308386	0.308373	0.318699	0.341109	0.541699	0.355298	0.313665	0.337841	0.0334311	0.298259	0.298653	0.299249	0.299009	0.299185	0.29914	0.299489	0.299683	0.299793	0.285886
irp2	0.27773	-0.191486	0.12044	0.402573	-0.13587	0.121101	0.049019	0.107603	0.132457	0.138732	0.149214	0.162493	0.164776	0.172432	0.118139	-0.216323	0.251954	-0.0353301	0.0220378	0.21037	-0.215807	-0.220173	-0.223763	-0.296865	-0.21885	-0.220624	-0.204065	-0.203473	-0.148728	-0.166129	0.308542	0.308436	0.318709	0.341306	0.538822	0.355303	0.313861	0.337744	0.0341807	0.298166	0.29843	0.299094	0.298984	0.29916	0.299115	0.299464	0.299592	0.299636	0.285828
iucA	0.125816	-0.13673	0.0447161	0.268348	-0.159061	0.0448391	0.0872489	0.144644	0.170971	0.191097	0.214003	0.239452	0.243854	0.249739	0.0944629	-0.134545	-0.0378121	0.000730212	0.0428209	0.0442048	-0.135254	-0.137095	-0.137447	-0.228179	-0.137422	-0.137873	-0.0464328	-0.0435854	-0.0276971	0.00678949	0.131372	0.132883	0.133406	0.163863	0.278707	0.130432	0.138998	0.121741	0.119514	-0.00592235	-0.00592787	-0.00576321	-0.00564998	-0.00570198	-0.0057168	-0.00587641	-0.00599907	-0.00624601	-0.00547359
iucB	0.123752	-0.134473	0.0462665	0.266419	-0.157718	0.046511	0.0860238	0.142839	0.169024	0.188885	0.212487	0.23833	0.242868	0.248785	0.0933716	-0.13077	-0.0387157	-0.0003843	0.0416515	0.0407765	-0.13158	-0.133361	-0.133757	-0.223416	-0.133598	-0.13409	-0.042939	-0.0399534	-0.0244328	0.00991522	0.128239	0.129713	0.130229	0.160735	0.277122	0.127426	0.135828	0.118583	0.126231	-0.00721118	-0.00715024	-0.00705543	-0.00694222	-0.00699472	-0.00700895	-0.00716862	-0.00722349	-0.00747023	-0.00664928
iucC	0.126051	-0.131799	0.0469868	0.261485	-0.154025	0.0472407	0.0833179	0.139282	0.16403	0.183755	0.207011	0.23289	0.237136	0.243328	0.094067	-0.12788	-0.0376389	0.00149817	0.0428289	0.036236	-0.128735	-0.130387	-0.130716	-0.221553	-0.130697	-0.131149	-0.0383757	-0.0355279	-0.0218423	0.0140191	0.122144	0.12366	0.124125	0.154521	0.270075	0.12129	0.129803	0.1127	0.127848	-0.00624005	-0.00624484	-0.00607521	-0.00596211	-0.00601318	-0.006029	-0.00598765	-0.00604483	-0.0062249	-0.00552233
iucD	0.130166	-0.126472	0.0529668	0.250213	-0.146865	0.0534642	0.0876604	0.136088	0.159961	0.180841	0.204802	0.227708	0.231289	0.238016	0.0984508	-0.126864	-0.035172	0.00294496	0.0444188	0.0329605	-0.127729	-0.129342	-0.129655	-0.221141	-0.129708	-0.13016	-0.0352399	-0.03236	-0.0164417	0.0172918	0.116503	0.118023	0.118303	0.148829	0.256717	0.115351	0.124184	0.106858	0.128118	-0.00389707	-0.00376811	-0.0037353	-0.00362199	-0.00367366	-0.00368892	-0.0038486	-0.00397208	-0.00415237	-0.00368849
iutA	0.123831	-0.13457	0.0525272	0.267195	-0.15807	0.0530082	0.0852615	0.142099	0.168147	0.187657	0.210982	0.236667	0.241295	0.247949	0.09285	-0.131586	-0.0353636	0.00132928	0.042463	0.0418829	-0.1324	-0.134126	-0.134667	-0.224181	-0.134446	-0.134861	-0.0440532	-0.041101	-0.0272159	0.0100832	0.127505	0.129011	0.129718	0.160063	0.276501	0.127136	0.135094	0.118103	0.123031	-0.00386615	-0.00387327	-0.00371929	-0.00360568	-0.00365975	-0.00367241	-0.00383286	-0.00395214	-0.00419926	-0.00345113
kpsC	0.333142	-0.128028	-0.00239898	0.499378	-0.0499611	-0.00255737	0.031411	0.0954438	0.118888	0.118519	0.114526	0.119142	0.112824	0.117239	0.13142	-0.329463	0.224594	-0.191623	-0.115038	0.404008	-0.326413	-0.338797	-0.343467	-0.262125	-0.333529	-0.333798	-0.392198	-0.391394	-0.295008	-0.358765	0.517607	0.51872	0.531907	0.54828	0.656643	0.548236	0.525652	0.55003	-0.192593	0.319928	0.320329	0.321129	0.321137	0.321247	0.321208	0.321192	0.320957	0.320949	0.305008
kpsD	0.334926	-0.131105	-0.00353149	0.498485	-0.0551808	-0.00370211	0.0340898	0.0975209	0.120019	0.119394	0.116234	0.121447	0.115032	0.119683	0.128697	-0.334159	0.22917	-0.194373	-0.116685	0.411775	-0.331066	-0.343624	-0.348364	-0.265859	-0.338282	-0.338593	-0.399038	-0.398217	-0.29656	-0.365475	0.522595	0.52369	0.53712	0.553417	0.664834	0.552078	0.530476	0.555218	-0.195336	0.322681	0.323075	0.323844	0.323853	0.323957	0.323853	0.323905	0.323609	0.32367	0.307491
kpsE	0.334823	-0.131041	-0.0035073	0.498411	-0.0550428	-0.00367775	0.0343348	0.0979086	0.120394	0.119763	0.116603	0.121894	0.115557	0.120185	0.128849	-0.334079	0.229163	-0.194327	-0.116657	0.412804	-0.330987	-0.343542	-0.348281	-0.265796	-0.338201	-0.338513	-0.400149	-0.399225	-0.297601	-0.366628	0.523615	0.524711	0.538072	0.554505	0.665421	0.552961	0.531531	0.556271	-0.19529	0.322768	0.323162	0.323931	0.32394	0.324044	0.32394	0.323992	0.323696	0.323757	0.307501
kpsF	0.334593	-0.130798	-0.00344214	0.498168	-0.0549378	-0.00361215	0.0342458	0.0978268	0.1203	0.11958	0.116499	0.121904	0.115664	0.120075	0.128772	-0.333865	0.22912	-0.194201	-0.116582	0.412514	-0.330774	-0.343321	-0.348057	-0.265625	-0.337984	-0.338295	-0.399869	-0.398946	-0.2973	-0.366344	0.52328	0.524376	0.537728	0.554128	0.665004	0.552629	0.531202	0.555955	-0.195164	0.322509	0.322904	0.323675	0.323684	0.323788	0.323684	0.323736	0.323439	0.3235	0.307285
kpsM	0.316666	-0.153732	0.00812287	0.4676	-0.0732544	0.00803071	0.0377189	0.104675	0.128835	0.130769	0.131255	0.139292	0.13587	0.140739	0.147653	-0.298396	0.250871	-0.174064	-0.103909	0.435675	-0.295634	-0.306817	-0.311023	-0.237399	-0.302084	-0.302338	-0.426213	-0.425632	-0.335202	-0.399073	0.541342	0.542335	0.555095	0.570602	0.687272	0.570159	0.549785	0.572519	-0.174455	0.355513	0.356017	0.356772	0.356777	0.356905	0.356777	0.356841	0.356501	0.356496	0.338835
kpsS	0.334296	-0.127237	-0.00221275	0.497902	-0.0487371	-0.00236983	0.0316833	0.095153	0.118113	0.11795	0.114069	0.118917	0.112823	0.117293	0.131832	-0.328816	0.224827	-0.191207	-0.114825	0.403334	-0.325771	-0.338093	-0.342755	-0.261595	-0.332875	-0.333143	-0.391489	-0.390686	-0.294039	-0.358144	0.51659	0.517705	0.530864	0.547205	0.654902	0.547166	0.524652	0.549006	-0.192239	0.320529	0.321001	0.321662	0.321669	0.32178	0.321669	0.321725	0.321489	0.321552	0.305502
kpsT	0.344458	-0.0762023	-0.0171157	0.280936	0.111423	-0.0171171	-0.0379298	-0.0347153	-0.0313963	-0.0300391	-0.0309105	-0.0204944	-0.0197308	-0.013251	0.0731421	-0.128298	0.0548645	-0.0750393	-0.0449662	0.176283	-0.127111	-0.131977	-0.133623	-0.102111	-0.129943	-0.129937	-0.18197	-0.181631	-0.170223	-0.17548	0.22948	0.229386	0.235106	0.256193	0.398471	0.263045	0.247303	0.258454	-0.0748998	0.23819	0.237783	0.238161	0.237657	0.23803	0.237657	0.237843	0.237558	0.237377	0.22921
kpsU	0.334937	-0.131024	-0.00367918	0.498462	-0.055196	-0.0038487	0.0342099	0.0976741	0.120115	0.119525	0.116358	0.121459	0.11508	0.1198	0.128751	-0.334153	0.229176	-0.19437	-0.116683	0.411799	-0.33106	-0.343618	-0.348358	-0.265855	-0.338276	-0.338587	-0.399132	-0.39831	-0.296854	-0.365572	0.522647	0.523742	0.537172	0.553571	0.664807	0.552164	0.530562	0.555304	-0.195333	0.322688	0.323082	0.323851	0.32386	0.323964	0.32386	0.323912	0.323616	0.323677	0.307424
lifA.efa1	0.00144947	0.0128095	-0.0282154	-0.0395847	-0.0391769	-0.028434	-0.063697	-0.0782617	-0.0885555	-0.09563	-0.0962499	-0.103068	-0.102092	-0.104523	-0.0539057	0.475064	-0.0564525	-0.0765733	-0.0458854	-0.275621	0.476937	0.466306	0.463014	0.00749044	0.470143	0.469644	0.28499	0.285779	0.264741	0.262879	-0.207902	-0.208097	-0.203234	-0.201774	-0.128235	-0.202064	-0.209325	-0.206203	0.670125	-0.0636741	-0.0636998	-0.063867	-0.0638584	-0.0638927	-0.0638584	-0.0638755	-0.0638241	-0.0638327	-0.0609648
map	-0.190099	0.23745	-0.0420487	-0.23328	0.256768	-0.042368	-0.105155	-0.131632	-0.14997	-0.158076	-0.176108	-0.188858	-0.20758	-0.225388	-0.143874	0.67824	-0.083173	-0.112631	-0.0676928	0.297104	0.676887	0.687276	0.686342	0.88037	0.680541	0.683314	-0.289304	-0.288701	-0.306411	-0.264958	0.404844	0.40436	0.413288	0.315857	-0.175838	0.378014	0.402349	0.368364	-0.00502451	-0.0938379	-0.0938759	-0.0941227	-0.09411	-0.0941606	-0.09411	-0.0941353	-0.0940595	-0.0940721	-0.0898371
neuA	0.320759	-0.0753416	-0.0157983	0.261696	0.100974	-0.016075	-0.0382623	-0.0364386	-0.0388739	-0.0381355	-0.0384421	-0.028612	-0.026517	-0.019635	0.0724117	-0.120743	0.0566424	-0.0706262	-0.0423217	0.164961	-0.119626	-0.124216	-0.12582	-0.0961056	-0.122301	-0.12237	-0.170304	-0.169992	-0.157231	-0.165089	0.214502	0.214289	0.21967	0.240129	0.377284	0.246635	0.231704	0.24208	-0.0706054	0.235913	0.234915	0.235386	0.23485	0.235259	0.23485	0.235055	0.234731	0.234544	0.225546
neuB	0.330565	-0.0764588	-0.016102	0.269869	0.105027	-0.016087	-0.0369555	-0.0349596	-0.037297	-0.0361085	-0.0368894	-0.0262048	-0.0248887	-0.017769	0.0736915	-0.123836	0.055881	-0.0724329	-0.0434043	0.170078	-0.12269	-0.127393	-0.129047	-0.0985642	-0.12543	-0.1255	-0.175241	-0.174918	-0.162631	-0.169343	0.221279	0.221197	0.226718	0.246868	0.385848	0.253585	0.238293	0.249028	-0.0724116	0.2352	0.23422	0.234657	0.234134	0.234528	0.234134	0.23419	0.233881	0.233697	0.225473
neuC	0.320029	-0.0745703	-0.0151727	0.260974	0.100834	-0.0154539	-0.0368199	-0.0351012	-0.0382001	-0.0370896	-0.0367551	-0.0275899	-0.0258736	-0.0190625	0.0722833	-0.120715	0.0560312	-0.0706096	-0.0423117	0.165336	-0.119598	-0.124186	-0.125791	-0.0960831	-0.122273	-0.122341	-0.170544	-0.170232	-0.15746	-0.16505	0.214779	0.214567	0.219947	0.239924	0.37607	0.246357	0.231571	0.241943	-0.0705888	0.233232	0.232234	0.232713	0.232176	0.232586	0.232176	0.232236	0.23191	0.231723	0.222451
neuD	0.323009	-0.0753445	-0.0160009	0.263518	0.101718	-0.0159737	-0.0378164	-0.0353531	-0.0372158	-0.0367829	-0.0373657	-0.0269073	-0.0255052	-0.0185567	0.0709577	-0.121431	0.0567592	-0.0710278	-0.0425623	0.165991	-0.120307	-0.124922	-0.126537	-0.0966521	-0.122997	-0.123065	-0.171528	-0.171214	-0.158915	-0.166035	0.215956	0.215743	0.221154	0.241735	0.379177	0.248165	0.23333	0.24384	-0.0710068	0.234807	0.233812	0.234279	0.233745	0.234151	0.233745	0.233948	0.233627	0.233441	0.224697
neuE	0.285367	-0.0704235	-0.0147465	0.23226	0.0852059	-0.0149945	-0.0347626	-0.0351563	-0.040223	-0.0404738	-0.0405138	-0.0321721	-0.0311621	-0.0252187	0.0679579	-0.109512	0.0558176	-0.0640658	-0.0383904	0.148952	-0.108498	-0.112677	-0.114102	-0.0871784	-0.110941	-0.111003	-0.153829	-0.153482	-0.139385	-0.149632	0.193097	0.192829	0.197706	0.216943	0.343055	0.222643	0.209379	0.218773	-0.0640469	0.220729	0.21966	0.220314	0.219721	0.220196	0.219721	0.2198	0.219404	0.219207	0.210193
nleA.espI	-0.229825	0.209436	-0.0511745	-0.282663	0.201007	-0.0515659	-0.122106	-0.154316	-0.175629	-0.187495	-0.204262	-0.216207	-0.229276	-0.243602	-0.148071	0.814101	-0.101715	-0.136662	-0.0826753	0.0659545	0.807553	0.827166	0.835109	0.719937	0.816273	0.817764	-0.0531758	-0.0520758	-0.0803839	-0.0606684	0.184413	0.183937	0.191736	0.110757	-0.233125	0.206405	0.181539	0.195483	0.29459	-0.114727	-0.114773	-0.115074	-0.115059	-0.11512	-0.115059	-0.11509	-0.114997	-0.115012	-0.109845
nleB1	-0.149999	0.225061	-0.055299	-0.216102	0.205511	-0.0557241	-0.133277	-0.165628	-0.187721	-0.197991	-0.210849	-0.226167	-0.239508	-0.256393	-0.162053	0.905433	-0.110206	-0.14921	-0.0895773	0.00749395	0.901132	0.904471	0.905858	0.720965	0.90194	0.903521	0.00671774	0.00743988	-0.0231534	0.00766952	0.141644	0.141104	0.151958	0.0731171	-0.25383	0.132264	0.138561	0.120859	0.484854	-0.124304	-0.124355	-0.124681	-0.124664	-0.124731	-0.124664	-0.124698	-0.124597	-0.124614	-0.119015
nleB2	-0.150675	0.223062	-0.0463522	-0.203321	0.235828	-0.0467043	-0.110999	-0.136872	-0.154879	-0.155828	-0.165595	-0.178258	-0.197174	-0.213383	-0.139063	0.736416	-0.0916027	-0.122036	-0.074621	0.241914	0.733175	0.746495	0.754177	0.82118	0.742666	0.744185	-0.231487	-0.230821	-0.243594	-0.203019	0.314912	0.314413	0.322408	0.233599	-0.176682	0.298335	0.312235	0.288936	0.125151	-0.103368	-0.103409	-0.103682	-0.103668	-0.103724	-0.103668	-0.103696	-0.103612	-0.103626	-0.0989544
nleC	-0.19246	0.200265	-0.0539548	-0.252427	0.181459	-0.0543672	-0.133417	-0.164727	-0.185805	-0.194016	-0.205861	-0.221329	-0.234605	-0.251922	-0.161115	0.848254	-0.107027	-0.144439	-0.0871414	0.0671085	0.841645	0.866173	0.879483	0.734494	0.851954	0.855487	-0.0540434	-0.0526595	-0.0795466	-0.0562819	0.189905	0.189371	0.200051	0.121282	-0.231347	0.179397	0.186877	0.168831	0.383066	-0.12076	-0.120809	-0.121127	-0.12111	-0.121175	-0.12111	-0.121143	-0.121045	-0.121061	-0.115608
nleD	-0.129508	0.264344	-0.0451751	-0.182311	0.27161	-0.0455181	-0.108388	-0.133974	-0.150952	-0.154228	-0.166947	-0.180745	-0.1981	-0.216089	-0.148173	0.709253	-0.0893708	-0.119858	-0.0727259	0.212465	0.705106	0.723322	0.735543	0.750823	0.714046	0.717381	-0.202641	-0.201664	-0.218828	-0.188427	0.300673	0.300226	0.309099	0.216904	-0.189988	0.321562	0.298067	0.312001	0.0461942	-0.100827	-0.100868	-0.101133	-0.10112	-0.101174	-0.10112	-0.101147	-0.101065	-0.101079	-0.0965294
nleE	-0.146393	0.218348	-0.0541771	-0.211233	0.203	-0.0545937	-0.130443	-0.162165	-0.184357	-0.196562	-0.209414	-0.223758	-0.236478	-0.252766	-0.15934	0.895755	-0.107993	-0.146204	-0.087778	0.0152568	0.89274	0.887248	0.887766	0.709068	0.888847	0.89018	-0.00139811	-0.000663552	-0.0306845	-0.00123352	0.148305	0.147771	0.158433	0.0787356	-0.248856	0.139295	0.145279	0.128188	0.478375	-0.121808	-0.121857	-0.122177	-0.12216	-0.122226	-0.12216	-0.122193	-0.122095	-0.122111	-0.116625
nleF	-0.131202	0.168832	-0.0522688	-0.194192	0.146848	-0.0526684	-0.122746	-0.15278	-0.172216	-0.177221	-0.19033	-0.210215	-0.221589	-0.23504	-0.139266	0.824941	-0.103877	-0.138396	-0.0844329	-0.00868094	0.817401	0.843116	0.851979	0.611058	0.831365	0.831564	0.0218662	0.0231037	-0.00471603	0.0182242	0.107707	0.107189	0.117378	0.0351023	-0.214743	0.0966811	0.104816	0.0860955	0.478927	-0.117166	-0.117213	-0.117521	-0.117505	-0.117568	-0.117505	-0.117536	-0.117442	-0.117457	-0.11218
nleG.1	-0.228378	0.195261	-0.0505914	-0.28059	0.183274	-0.0509784	-0.123403	-0.155385	-0.177494	-0.190509	-0.207949	-0.221013	-0.233882	-0.249165	-0.150637	0.809011	-0.100563	-0.136259	-0.0817387	0.0884769	0.803888	0.818875	0.825975	0.748163	0.80929	0.811293	-0.0761797	-0.0751424	-0.102128	-0.0758738	0.225677	0.22516	0.235299	0.151227	-0.23306	0.21042	0.222811	0.199201	0.341034	-0.113427	-0.113473	-0.113771	-0.113755	-0.113816	-0.113755	-0.113786	-0.113694	-0.11371	-0.108601
nleG.3	-0.166133	0.19167	-0.0424059	-0.212526	0.215938	-0.0427371	-0.104096	-0.129671	-0.146059	-0.149481	-0.158683	-0.168648	-0.182064	-0.20005	-0.12958	0.671112	-0.0850991	-0.115082	-0.0692568	0.107651	0.665763	0.684869	0.698274	0.618184	0.674638	0.675691	-0.097956	-0.0967646	-0.119704	-0.113177	0.206509	0.206127	0.214705	0.119575	-0.196969	0.228965	0.204117	0.220485	0.141411	-0.0960099	-0.0960487	-0.0963012	-0.0962883	-0.0963401	-0.0962883	-0.0963142	-0.0962366	-0.0962495	-0.0919168
nleG2.2	-0.0516484	0.151403	-0.0259527	-0.0840658	0.129733	-0.0261498	-0.0571844	-0.0732571	-0.0850091	-0.0918282	-0.0980327	-0.104937	-0.110863	-0.120366	-0.0768352	0.40455	-0.0514021	-0.0697229	-0.0417804	-0.00479093	0.399567	0.415799	0.42127	0.349403	0.407687	0.410496	0.0112846	0.0118988	-0.00231325	0.0163271	0.0567586	0.0566314	0.0616018	0.0478838	-0.115329	0.0692508	0.0553262	0.0638436	0.241376	-0.0578309	-0.0578544	-0.0580069	-0.0579991	-0.0580304	-0.0579991	-0.0580147	-0.0579678	-0.0579757	-0.0553582
nleG2.3	-0.1489	0.222607	-0.0329313	-0.182716	0.253413	-0.0331814	-0.0828181	-0.10417	-0.117743	-0.122956	-0.137647	-0.143998	-0.158392	-0.176785	-0.119486	0.53123	-0.065224	-0.0883694	-0.053015	0.228878	0.531156	0.532124	0.536933	0.682946	0.529829	0.534608	-0.221958	-0.221483	-0.235451	-0.202893	0.31538	0.31494	0.321953	0.229247	-0.151349	0.334797	0.313427	0.326683	-0.0872236	-0.0734485	-0.0734783	-0.0736717	-0.0736618	-0.0737014	-0.0736618	-0.0736816	-0.0736221	-0.0736321	-0.0703136
nleG2.4	-0.178879	0.176734	-0.043847	-0.226273	0.165483	-0.044189	-0.11005	-0.135922	-0.154453	-0.159352	-0.173579	-0.187763	-0.199737	-0.217199	-0.125288	0.697016	-0.0880316	-0.118605	-0.0714266	0.0789185	0.692404	0.710109	0.721818	0.5862	0.700766	0.702312	-0.0683032	-0.0671745	-0.0901299	-0.075093	0.176738	0.176304	0.185126	0.0990822	-0.195697	0.199638	0.17424	0.190431	0.232747	-0.0992929	-0.099333	-0.0995937	-0.0995803	-0.0996338	-0.0995803	-0.0996071	-0.0995269	-0.0995403	-0.095068
nleG5.1	-0.131504	0.14831	-0.0418253	-0.179618	0.121379	-0.0421461	-0.0977728	-0.121416	-0.137421	-0.139497	-0.146569	-0.154218	-0.159671	-0.177273	-0.117969	0.645853	-0.0831434	-0.112507	-0.0676687	-0.0275453	0.637806	0.66682	0.681488	0.451457	0.651204	0.654495	0.0383526	0.0394127	0.0144117	0.0209783	0.0666484	0.0662843	0.0743721	-0.00248852	-0.192703	0.0852432	0.0643425	0.0776232	0.379099	-0.0938044	-0.0938424	-0.0940891	-0.0940765	-0.094127	-0.0940765	-0.0941018	-0.0940259	-0.0940386	-0.0898051
nleG6.1	-0.0327753	0.0971699	-0.0314665	-0.0752779	0.0380133	-0.031717	-0.0759126	-0.0922173	-0.10364	-0.108357	-0.10555	-0.104687	-0.104971	-0.104576	-0.0721614	0.497046	-0.0638564	-0.0866161	-0.0519034	-0.160014	0.489003	0.511233	0.52049	0.177097	0.501628	0.499031	0.168842	0.169922	0.147816	0.168259	-0.0962796	-0.0965113	-0.0907041	-0.0892962	-0.14768	-0.0827038	-0.0980239	-0.0877444	0.543394	-0.0720251	-0.0720543	-0.0722433	-0.0722336	-0.0722724	-0.0722336	-0.072253	-0.0721949	-0.0722046	-0.0689605
nleG6.2	-0.140007	0.234106	-0.031112	-0.171956	0.229694	-0.0313483	-0.0793337	-0.0997833	-0.113178	-0.116892	-0.132675	-0.142471	-0.155985	-0.165892	-0.112634	0.49017	-0.0614815	-0.0830496	-0.0500862	0.202586	0.488257	0.49942	0.506704	0.622401	0.492134	0.496968	-0.195841	-0.195446	-0.209124	-0.1817	0.2835	0.283306	0.289739	0.21644	-0.142545	0.301814	0.281663	0.293953	-0.0755462	-0.0692533	-0.0692815	-0.0694645	-0.0694551	-0.0694926	-0.0694551	-0.0694739	-0.0694176	-0.069427	-0.0662861
nleG6.3	-0.138707	0.22133	-0.0353601	-0.177007	0.201859	-0.0356286	-0.087897	-0.109973	-0.12558	-0.131763	-0.144111	-0.148607	-0.161484	-0.173834	-0.119517	0.582344	-0.0700345	-0.0949003	-0.056925	0.0957479	0.582611	0.578486	0.576368	0.595048	0.580792	0.581629	-0.0874078	-0.0867649	-0.102802	-0.0892605	0.187312	0.186874	0.194049	0.138972	-0.153202	0.206921	0.185246	0.198788	0.131337	-0.0789936	-0.0790255	-0.0792329	-0.0792222	-0.0792647	-0.0792222	-0.0792435	-0.0791797	-0.0791904	-0.0756324
nleG7	-0.16001	0.209114	-0.0543185	-0.223359	0.186073	-0.0547336	-0.130541	-0.164189	-0.186459	-0.200051	-0.215521	-0.229534	-0.240089	-0.254781	-0.15808	0.863284	-0.107837	-0.145698	-0.0877258	0.0244005	0.856364	0.877777	0.885565	0.699398	0.86693	0.868177	-0.0108154	-0.00944476	-0.0377526	-0.0115057	0.154755	0.154221	0.164892	0.0845398	-0.247424	0.141162	0.151728	0.130486	0.48121	-0.12149	-0.121539	-0.121859	-0.121843	-0.121908	-0.121843	-0.121875	-0.121777	-0.121793	-0.1163
nleG8.2	-0.160751	0.225188	-0.0534545	-0.223045	0.206895	-0.0538657	-0.128723	-0.15984	-0.18023	-0.18749	-0.198723	-0.211688	-0.223284	-0.238206	-0.158352	0.851312	-0.106567	-0.143846	-0.0866195	0.02674	0.844641	0.864837	0.874642	0.673087	0.855073	0.856769	-0.013316	-0.0120366	-0.0399636	-0.0137598	0.144137	0.143647	0.154128	0.0728645	-0.235531	0.171364	0.141152	0.161017	0.417422	-0.1202	-0.120248	-0.120564	-0.120548	-0.120612	-0.120548	-0.12058	-0.120483	-0.120499	-0.115085
nleH1	-0.146347	0.192466	-0.0565802	-0.214042	0.166461	-0.0570125	-0.133026	-0.166019	-0.187963	-0.197924	-0.209478	-0.223145	-0.234932	-0.249627	-0.152037	0.895364	-0.112311	-0.150962	-0.09136	0.0474998	0.888209	0.912061	0.92193	0.70695	0.900906	0.901999	-0.0334318	-0.032316	-0.0530891	-0.00599782	0.156177	0.155629	0.164698	0.0882755	-0.230004	0.152262	0.153027	0.139935	0.561427	-0.126698	-0.12675	-0.127083	-0.127066	-0.127134	-0.127066	-0.1271	-0.126997	-0.127014	-0.121301
nleH2	-0.124242	0.178228	-0.0501006	-0.18469	0.15742	-0.0504838	-0.118294	-0.147255	-0.165241	-0.174007	-0.187686	-0.205407	-0.216923	-0.228714	-0.13738	0.813871	-0.0995928	-0.132808	-0.0809504	-0.0117589	0.809311	0.817124	0.817913	0.615842	0.814872	0.814161	0.024759	0.0257139	-0.000510485	0.0229191	0.106296	0.105791	0.115578	0.0327593	-0.206205	0.0951527	0.103523	0.0850895	0.477862	-0.112333	-0.112378	-0.112673	-0.112658	-0.112719	-0.112658	-0.112688	-0.112598	-0.112613	-0.107553
ospE2	-0.0155	0.00199841	-0.00346621	-0.0189145	0.00686148	-0.00349254	-0.00937076	-0.0115588	-0.0127893	-0.011662	-0.0085336	-0.00707267	-0.00582788	0.000494035	0.00678898	-0.0159312	-0.00686522	0.000155821	-0.00558015	-0.0376166	-0.0157839	-0.0163779	-0.0166112	-0.0126716	-0.0161255	-0.0161345	0.0371373	0.0369173	0.034367	-0.00671401	-0.0262866	-0.0263103	-0.025721	-0.0255443	-0.0155812	-0.0258265	-0.0264591	-0.0263199	-0.00930938	-0.00774344	-0.00774658	-0.0077669	-0.00776586	-0.00777003	-0.00776586	-0.00776794	-0.00776169	-0.00776274	-0.00741396
ospG	-0.0017042	0.132246	-0.0210634	-0.0315219	0.127562	-0.0212234	-0.0414673	-0.0526109	-0.0584633	-0.0635371	-0.0630745	-0.0664093	-0.0671435	-0.0734703	-0.0674223	0.330488	-0.0417184	-0.0561324	-0.0339093	-0.0722811	0.329016	0.330282	0.328852	0.264645	0.331482	0.33252	0.0771071	0.0776109	0.0640214	0.0741537	-0.0173658	-0.0175208	-0.0136266	-0.0251974	-0.0963342	-0.00991466	-0.018493	-0.0138812	0.247461	-0.0470552	-0.0470742	-0.0471977	-0.0471914	-0.0472167	-0.0471914	-0.0472041	-0.0471661	-0.0471724	-0.045053
paa	-0.199368	0.206204	-0.0560913	-0.259746	0.180022	-0.0565223	-0.128764	-0.163457	-0.18657	-0.199421	-0.21359	-0.228572	-0.240134	-0.254461	-0.152257	0.823718	-0.111146	-0.139503	-0.0834005	0.0378893	0.817318	0.837844	0.846991	0.7168	0.827346	0.828469	-0.0252511	-0.0244112	-0.0521101	-0.0358351	0.156527	0.156019	0.166516	0.0888114	-0.234059	0.141782	0.153432	0.131668	0.427349	-0.125507	-0.125558	-0.12589	-0.125873	-0.125942	-0.125873	-0.125907	-0.125805	-0.125822	-0.120204
papB	0.275252	-0.17356	-0.0317694	0.480772	-0.111212	-0.0320289	0.0904403	0.167398	0.195186	0.201635	0.20326	0.217919	0.208635	0.208414	0.120795	-0.253255	0.284907	-0.0864465	-0.043611	0.311242	-0.250868	-0.260355	-0.264043	-0.203281	-0.256358	-0.256551	-0.29566	-0.292838	-0.24637	-0.268896	0.414482	0.414843	0.421738	0.429844	0.61893	0.438593	0.412239	0.427236	-0.145965	0.335332	0.335118	0.336467	0.336378	0.336575	0.336297	0.336316	0.336019	0.335947	0.320205
papC	0.279629	-0.102875	-0.019848	0.339462	-0.0186524	-0.0199183	0.0245946	0.0543843	0.0726331	0.079011	0.0839859	0.11112	0.111087	0.113424	0.083731	-0.189867	0.385452	-0.0479832	-0.02178	0.213996	-0.188058	-0.19524	-0.197992	-0.153626	-0.192253	-0.192364	-0.198977	-0.195737	-0.147912	-0.18054	0.292547	0.293238	0.297397	0.304498	0.428048	0.308553	0.29137	0.299875	-0.108259	0.41467	0.414451	0.41557	0.41535	0.415645	0.415643	0.415302	0.415056	0.415373	0.394807
papD	0.276918	-0.103409	-0.0192132	0.337052	-0.0158573	-0.0192879	0.022963	0.0513939	0.0694577	0.0739172	0.0765189	0.102334	0.103143	0.107238	0.0783256	-0.189889	0.389234	-0.0497923	-0.0222893	0.213217	-0.18808	-0.195092	-0.197845	-0.153598	-0.192162	-0.192329	-0.198578	-0.195337	-0.14651	-0.180334	0.290638	0.291329	0.295249	0.302583	0.427485	0.306672	0.289463	0.29744	-0.108405	0.419452	0.419231	0.420437	0.420315	0.420608	0.42012	0.420266	0.419828	0.420243	0.399566
papE	0.254714	-0.0754947	-0.0242124	0.209032	0.0592583	-0.0241635	-0.0160214	-0.0163456	-0.00867204	-0.00424685	0.00486832	0.0335824	0.0296016	0.0357642	0.0747679	-0.123697	0.254947	-0.0531056	-0.0328855	0.137159	-0.12248	-0.126992	-0.12884	-0.101914	-0.125143	-0.125376	-0.123044	-0.122203	-0.0647604	-0.115597	0.187701	0.188917	0.190235	0.19649	0.257316	0.196572	0.187653	0.190283	-0.0690048	0.319618	0.319868	0.320328	0.320108	0.320304	0.319834	0.320411	0.320186	0.320542	0.306062
papF	0.273953	-0.112333	-0.0160152	0.338291	-0.0128851	-0.0160929	0.0192849	0.0489994	0.0652802	0.0696548	0.0714826	0.0950357	0.095501	0.100286	0.0877857	-0.185531	0.378022	-0.086295	-0.0554591	0.233007	-0.18376	-0.190615	-0.193362	-0.150133	-0.187752	-0.187975	-0.218564	-0.217744	-0.170248	-0.201107	0.311314	0.312075	0.316364	0.323075	0.426092	0.328838	0.310198	0.318256	-0.106053	0.41497	0.414852	0.416123	0.415798	0.416104	0.415599	0.415753	0.415293	0.415717	0.394728
papG	0.143021	-0.103022	-0.00304379	0.260059	-0.0572157	-0.00325594	0.0391758	0.0790104	0.102601	0.10758	0.110638	0.142768	0.145324	0.150726	0.0793034	-0.145782	0.0838044	-0.0671378	-0.0412514	0.181072	-0.144372	-0.149715	-0.151881	-0.119147	-0.147505	-0.14766	-0.166949	-0.166156	-0.160381	-0.155976	0.24313	0.244071	0.246862	0.252859	0.32128	0.256495	0.242663	0.245946	-0.0821757	0.190517	0.190154	0.190554	0.190834	0.19067	0.190235	0.190752	0.19004	0.190717	0.183124
papH	0.262686	-0.107653	-0.0182908	0.326562	-0.0250434	-0.0183578	0.0278831	0.0585183	0.0774491	0.0834856	0.0877331	0.11628	0.116085	0.117516	0.0817489	-0.1868	0.357886	-0.0456865	-0.0205682	0.207297	-0.185019	-0.192031	-0.194739	-0.151151	-0.189093	-0.189202	-0.19263	-0.18927	-0.143981	-0.174974	0.282861	0.283617	0.287296	0.294643	0.410517	0.297916	0.281693	0.289189	-0.106519	0.388891	0.388583	0.389997	0.389671	0.389986	0.389572	0.389631	0.389455	0.389879	0.369221
papI	0.227711	-0.166925	-0.0299751	0.447328	-0.12469	-0.0303873	0.103078	0.182832	0.212872	0.219923	0.222602	0.245337	0.234749	0.233129	0.115171	-0.244724	0.185072	-0.0793942	-0.0394986	0.296842	-0.242414	-0.251589	-0.255153	-0.196665	-0.247725	-0.247914	-0.281371	-0.278654	-0.262934	-0.256357	0.392086	0.39244	0.399405	0.406975	0.571155	0.41548	0.389975	0.403913	-0.140853	0.249662	0.248987	0.250447	0.250507	0.250596	0.250343	0.250469	0.250008	0.25003	0.239369
papJ	0.2767	-0.104219	-0.0192933	0.336722	-0.0155717	-0.0193688	0.0229739	0.0510583	0.0692856	0.073655	0.0774777	0.103204	0.104026	0.108111	0.0784343	-0.190097	0.386898	-0.049926	-0.0224271	0.213042	-0.188286	-0.195309	-0.198066	-0.153872	-0.192373	-0.192541	-0.198344	-0.195105	-0.14671	-0.179993	0.290192	0.290882	0.294769	0.302148	0.42591	0.306309	0.289013	0.296924	-0.108563	0.417824	0.417409	0.418811	0.418689	0.418981	0.418591	0.41864	0.418299	0.418616	0.39793
papK	0.276102	-0.103735	-0.0193649	0.336745	-0.0151839	-0.019441	0.0232555	0.052116	0.0698961	0.0746274	0.0784992	0.104248	0.104991	0.10898	0.0784646	-0.190334	0.386153	-0.0500366	-0.0225502	0.213338	-0.18852	-0.195552	-0.198313	-0.154058	-0.192613	-0.192781	-0.198682	-0.195444	-0.147321	-0.180342	0.290282	0.290971	0.294918	0.302249	0.425283	0.306434	0.289099	0.297085	-0.108703	0.416464	0.416049	0.417451	0.417329	0.417621	0.417134	0.41728	0.416842	0.417256	0.396362
papX	0.177009	-0.118532	-0.00298452	0.388826	-0.073537	-0.00315785	0.104404	0.188658	0.217232	0.217786	0.21128	0.215395	0.209873	0.207621	0.119576	-0.228573	0.0865919	-0.105662	-0.0612878	0.324759	-0.226454	-0.235002	-0.238359	-0.1817	-0.23142	-0.2315	-0.311452	-0.310763	-0.248867	-0.287943	0.412434	0.412238	0.421786	0.42534	0.538723	0.439479	0.40968	0.425606	-0.133535	0.192011	0.191598	0.192684	0.192908	0.192964	0.192648	0.193066	0.192679	0.192628	0.185125
pic	0.327995	-0.144011	0.425756	0.276551	-0.191387	0.427868	-0.0531496	-0.0619121	-0.0666518	-0.0634774	-0.0561316	-0.0462292	-0.0433416	-0.0325605	0.0225401	-0.123508	0.338586	-0.0520213	-0.0437755	0.0953302	-0.122427	-0.126955	-0.128797	-0.0983658	-0.124961	-0.125033	-0.0896167	-0.0890382	-0.0924633	-0.0804412	0.123126	0.123116	0.12732	0.130235	0.141017	0.137179	0.121992	0.132617	-0.0723096	0.324506	0.325329	0.325965	0.3263	0.326085	0.326019	0.325912	0.326234	0.326181	0.305486
rfbK1	-0.102821	-0.00162649	-0.0247335	-0.125066	-0.00146105	-0.0249653	0.0872703	0.0932974	0.101376	0.103932	0.111378	0.111884	0.108562	0.107629	-0.00860264	-0.124006	-0.0423281	0.762433	0.364539	-0.169577	-0.122894	-0.127465	-0.129275	-0.0983032	-0.1255	-0.125573	0.162099	0.162202	0.143186	0.132609	-0.19616	-0.196416	-0.192342	-0.190192	-0.109832	-0.186944	-0.197545	-0.189272	-0.0735138	-0.0507531	-0.050782	-0.0509698	-0.0509602	-0.0509987	-0.0509602	-0.0509795	-0.0509217	-0.0509314	-0.0478312
rorf1	-0.127807	0.15836	-0.041192	-0.183987	0.148933	-0.0414822	-0.114729	-0.144109	-0.16178	-0.170936	-0.180947	-0.194637	-0.204558	-0.214733	-0.123423	0.742872	-0.0997299	-0.121738	-0.0790226	-0.0615373	0.738235	0.745922	0.743115	0.568456	0.743709	0.743117	0.0740885	0.0751753	0.0530662	0.0818247	0.0439432	0.0433948	0.0517556	-0.00669169	-0.202209	0.0346205	0.0410912	0.0236122	0.454993	-0.115021	-0.115067	-0.115371	-0.115355	-0.115418	-0.115355	-0.115386	-0.115293	-0.115309	-0.110099
rpoS	-0.0390924	0.0632085	0.0104994	-0.0574987	0.0581256	0.0106687	-0.0311782	-0.034237	-0.034125	-0.0366316	-0.0398146	-0.0458092	-0.0556143	-0.0605627	-0.0321447	0.301352	-0.0425107	-0.0495039	-0.0158063	0.0305943	0.299732	0.302075	0.295175	0.238264	0.301792	0.301596	-0.0266107	-0.0253829	-0.0263356	-0.0221446	0.0682235	0.0679944	0.0706503	0.0479488	-0.0582527	0.0636668	0.0669996	0.0582609	0.165391	-0.0401379	-0.0400085	-0.0403284	-0.0405162	-0.0404165	-0.0404438	-0.0401406	-0.0398918	-0.0399936	-0.0370465
sat	0.0265502	-0.0794481	0.0263219	0.159442	-0.101659	0.0265399	0.0318078	0.0658106	0.0747653	0.0763161	0.0753917	0.0814673	0.0869932	0.0855587	0.0315246	-0.124336	0.0303409	-0.0426419	-0.0386196	0.117748	-0.123059	-0.127668	-0.122443	-0.0838729	-0.126736	-0.12632	-0.111757	-0.112337	-0.104934	-0.107284	0.137978	0.137966	0.140795	0.146477	0.228574	0.152434	0.137146	0.148413	-0.100522	0.0438857	0.0433868	0.0440277	0.0442805	0.0441161	0.0441503	0.0439052	0.0437283	0.0435406	0.0413185
senB	0.187559	-0.11432	0.0174526	0.365849	-0.0959212	0.0175496	0.0587392	0.134564	0.13677	0.129038	0.116554	0.115735	0.106893	0.108096	0.147927	-0.181237	0.0636033	-0.103067	-0.0624033	0.179622	-0.179561	-0.185248	-0.188091	-0.142106	-0.182282	-0.182392	-0.184402	-0.183467	-0.144716	-0.160241	0.251459	0.251418	0.259327	0.268185	0.426301	0.279284	0.255405	0.269398	-0.109577	0.155316	0.155191	0.15567	0.155315	0.155645	0.155414	0.155629	0.155382	0.155539	0.147005
sepD	-0.0539409	0.118857	-0.0464901	-0.0727233	0.113803	-0.0468007	-0.0949106	-0.0993489	-0.117676	-0.12791	-0.140882	-0.154021	-0.167602	-0.177037	-0.0723321	0.674141	-0.0763549	-0.141933	-0.0877651	0.0309607	0.670289	0.690699	0.681171	0.527813	0.684784	0.680131	-0.0241348	-0.0231208	-0.0308634	-0.00300414	0.131702	0.131205	0.14004	0.0872326	-0.0756673	0.128189	0.130938	0.115859	0.407292	-0.0611738	-0.0612456	-0.0615495	-0.0613636	-0.0614592	-0.0614446	-0.0614114	-0.0615112	-0.061373	-0.0591586
sepL	-0.163631	0.193159	-0.0589761	-0.233339	0.168952	-0.059429	-0.137993	-0.171299	-0.192397	-0.202484	-0.21412	-0.227076	-0.240374	-0.255702	-0.158938	0.967587	-0.117204	-0.156143	-0.0954765	0.0233834	0.962801	0.973944	0.968022	0.771515	0.970728	0.969821	-0.0089938	-0.00793705	-0.0295932	-0.00216588	0.132327	0.131765	0.140898	0.0675553	-0.225125	0.121473	0.129015	0.108375	0.533725	-0.132335	-0.132389	-0.132737	-0.132719	-0.13279	-0.132719	-0.132755	-0.132648	-0.132665	-0.126772
sepQ.escQ	-0.205331	0.223401	-0.0499477	-0.25816	0.227468	-0.0503298	-0.11802	-0.147136	-0.165832	-0.172721	-0.186054	-0.197036	-0.212774	-0.229863	-0.150483	0.817755	-0.0991946	-0.131952	-0.0807049	0.172212	0.816253	0.821771	0.818306	0.921588	0.819362	0.822231	-0.161143	-0.160583	-0.172486	-0.141841	0.275765	0.275247	0.28381	0.200522	-0.177545	0.257885	0.272864	0.246434	0.21437	-0.111992	-0.112038	-0.112332	-0.112317	-0.112377	-0.112317	-0.112347	-0.112256	-0.112271	-0.107227
sepZ.espZ	-0.194447	0.238593	-0.0430468	-0.23867	0.257021	-0.0433737	-0.10606	-0.132635	-0.150449	-0.157693	-0.175254	-0.187058	-0.205627	-0.223387	-0.143829	0.697338	-0.0850447	-0.115154	-0.0692997	0.277387	0.69719	0.709073	0.702638	0.900065	0.704169	0.703936	-0.269118	-0.268581	-0.28227	-0.243941	0.381335	0.380848	0.389816	0.294864	-0.176881	0.356419	0.378753	0.346486	0.0142422	-0.0960694	-0.0961083	-0.0963609	-0.096348	-0.0963998	-0.096348	-0.0963739	-0.0962962	-0.0963092	-0.0919738
sfaA	-0.0613126	0.138712	-0.0234803	-0.0889574	0.157338	-0.0236586	-0.057185	-0.0729493	-0.0829851	-0.0892991	-0.0985273	-0.10149	-0.110948	-0.124576	-0.0745544	0.33896	-0.0327241	-0.0626689	-0.0378001	0.164903	0.338423	0.341947	0.338127	0.440222	0.337248	0.338619	-0.160606	-0.160269	-0.170119	-0.146987	0.224246	0.224131	0.228624	0.1863	-0.0615227	0.219216	0.22293	0.213461	-0.0312148	0.00509068	0.00504901	0.00477885	0.00463235	0.00473741	0.00479268	0.00476504	0.004848	0.00483417	0.00573771
sfaC	0.322337	-0.0639853	-0.0207405	0.26625	0.0155714	-0.0205293	-0.0426763	-0.0534661	-0.061297	-0.0659106	-0.0687089	-0.0739055	-0.0774287	-0.072639	0.0118225	-0.0970595	0.700897	-0.0441682	-0.0335187	0.130107	-0.0961624	-0.0997813	-0.101001	-0.0772008	-0.0982435	-0.0981964	-0.125737	-0.125511	-0.0811616	-0.113012	0.185394	0.185391	0.187793	0.191081	0.331236	0.194909	0.184404	0.191763	-0.0565653	0.564371	0.56502	0.565432	0.564626	0.565196	0.564803	0.565354	0.565472	0.565393	0.543009
sfaD	0.314895	-0.0494428	-0.0208452	0.261648	0.0442926	-0.0206246	-0.0402269	-0.0526257	-0.0608925	-0.0651575	-0.0676685	-0.0726498	-0.0755983	-0.0743401	0.0131866	-0.0957033	0.691109	-0.044509	-0.0321068	0.12706	-0.0948172	-0.098289	-0.0996934	-0.0759635	-0.0967693	-0.0968236	-0.122919	-0.122433	-0.0669143	-0.110148	0.181562	0.181564	0.183883	0.187176	0.324904	0.189745	0.180506	0.187557	-0.0558317	0.561488	0.562868	0.56349	0.562852	0.563435	0.56339	0.563054	0.562807	0.563087	0.533978
sfaG	0.306127	-0.0418481	-0.0201476	0.254975	0.0422031	-0.0199095	-0.040335	-0.0512934	-0.0580778	-0.061897	-0.0641915	-0.0701571	-0.0722125	-0.0720474	0.0214159	-0.0924937	0.657619	-0.0459012	-0.0311865	0.125219	-0.0916372	-0.095092	-0.0963437	-0.07353	-0.093624	-0.0935698	-0.121263	-0.120783	-0.0624782	-0.109062	0.177987	0.177824	0.180914	0.183255	0.31766	0.185549	0.176889	0.183791	-0.0539532	0.57051	0.571384	0.572249	0.571774	0.572013	0.571958	0.571431	0.571165	0.571086	0.54612
sfaX	0.241697	-0.0443074	-0.0206728	0.192633	0.0261689	-0.02046	-0.0155146	-0.0212073	-0.0238588	-0.0223332	-0.0222052	-0.024276	-0.0277428	-0.0258998	0.0118905	-0.0966503	0.484023	-0.00234978	0.0054154	0.100771	-0.0957555	-0.0993651	-0.100581	-0.0768378	-0.0978313	-0.0977837	-0.0962126	-0.093445	-0.0324601	-0.0827862	0.144823	0.144824	0.146864	0.150293	0.259761	0.153563	0.143775	0.150662	-0.056386	0.426724	0.426714	0.427805	0.426981	0.427618	0.427513	0.427211	0.427407	0.427167	0.413302
sfaY	0.341527	-0.06882	-0.0247261	0.280193	0.0125346	-0.0245987	-0.038895	-0.0507361	-0.0567966	-0.0600962	-0.0631934	-0.0674293	-0.0704319	-0.0656653	0.00781918	-0.115126	0.779695	-0.0358536	-0.0262331	0.139938	-0.114062	-0.118267	-0.119782	-0.0914686	-0.116443	-0.116508	-0.134641	-0.132776	-0.0764258	-0.119939	0.200759	0.200774	0.203141	0.207394	0.361671	0.210371	0.199512	0.208022	-0.0671442	0.602322	0.602671	0.603879	0.603511	0.603623	0.60336	0.60334	0.603399	0.603313	0.574617
shuV	-0.132815	0.217021	-0.0126317	-0.187136	0.245234	-0.0129515	-0.0358651	-0.0370797	-0.0379141	-0.0308607	-0.0349654	-0.0385202	-0.0478587	-0.0526819	-0.041265	0.274094	-0.0979873	-0.123492	-0.0816499	0.362657	0.273497	0.278449	0.279478	0.412944	0.27559	0.27749	-0.339336	-0.342741	-0.33687	-0.323261	0.498439	0.498947	0.455793	0.451069	-0.236676	0.397059	0.497883	0.429402	-0.0719104	-0.114528	-0.114575	-0.114879	-0.114863	-0.114925	-0.114863	-0.114894	-0.114801	-0.114816	-0.109687
shuW	-0.108631	0.121209	-0.0182497	-0.143602	0.125906	-0.0184417	-0.0236766	-0.0316243	-0.0361244	-0.0333607	-0.035255	-0.034396	-0.0378005	-0.0460545	-0.0379332	0.18569	-0.0666091	-0.0859063	-0.0588408	0.258859	0.184707	0.185999	0.191906	0.278527	0.182524	0.186112	-0.242843	-0.247917	-0.246475	-0.232069	0.357921	0.359575	0.297163	0.340418	-0.161903	0.167089	0.358088	0.244774	0.00307427	-0.0790828	-0.0791176	-0.0793439	-0.0793323	-0.0793786	-0.0793323	-0.0793555	-0.0792859	-0.0792975	-0.0757455
stcE	-0.14428	0.211812	-0.0319422	-0.177031	0.246843	-0.0321848	-0.080212	-0.100468	-0.11511	-0.119673	-0.134148	-0.146403	-0.161215	-0.17068	-0.115819	0.503618	-0.0631288	-0.084874	-0.0514227	0.218699	0.502623	0.510651	0.513419	0.652652	0.506646	0.509033	-0.21179	-0.211447	-0.22569	-0.199421	0.302667	0.302231	0.309035	0.219631	-0.146587	0.32116	0.300716	0.313885	-0.0854752	-0.0711135	-0.0711424	-0.0713303	-0.0713207	-0.0713591	-0.0713207	-0.0713399	-0.0712821	-0.0712918	-0.0680676
stx1A	-0.125001	0.23479	-0.0282667	-0.154307	0.217419	-0.0284814	-0.0695382	-0.0886459	-0.101065	-0.111181	-0.122185	-0.124751	-0.138331	-0.147144	-0.102778	0.451245	-0.0558339	-0.0759396	-0.0455057	0.141911	0.448512	0.454279	0.460534	0.572637	0.449885	0.453467	-0.135619	-0.135183	-0.148478	-0.11912	0.21735	0.217123	0.222944	0.187176	-0.129892	0.233243	0.215703	0.226707	0.0168838	-0.0630112	-0.0630368	-0.0632028	-0.0631943	-0.0632283	-0.0631943	-0.0632113	-0.0631603	-0.0631688	-0.060319
stx1B	0.00205051	0.175661	-0.0411049	-0.0329592	0.13284	-0.0414171	-0.0962923	-0.120793	-0.14052	-0.158348	-0.168804	-0.177574	-0.191976	-0.20057	-0.100638	0.413199	-0.0797483	-0.0993685	-0.0661734	-0.168674	0.40772	0.419624	0.418815	0.27522	0.416104	0.414082	0.161139	0.16186	0.145477	0.189985	-0.0686989	-0.0690462	-0.0625714	-0.0521884	-0.175009	-0.0484717	-0.0617105	-0.0568008	0.340252	-0.0915284	-0.0915656	-0.0918074	-0.091795	-0.0918445	-0.091795	-0.0918198	-0.0917454	-0.0917578	-0.0876095
stx2A	-0.103697	0.198449	-0.0425756	-0.141041	0.19298	-0.042832	-0.122196	-0.150798	-0.172362	-0.181827	-0.199546	-0.215529	-0.227783	-0.242469	-0.111805	0.457389	-0.0959292	-0.104746	-0.0803562	-0.0354641	0.455183	0.46539	0.468032	0.459431	0.458863	0.460648	0.0311065	0.0309238	0.0158106	0.0489452	0.0614835	0.0611054	0.0698029	0.0326655	-0.222266	0.0561677	0.0632144	0.0494173	0.121147	-0.109384	-0.10943	-0.109732	-0.109716	-0.109778	-0.109716	-0.109747	-0.109654	-0.10967	-0.104759
stx2B	-0.175364	0.230851	-0.0423958	-0.225042	0.236431	-0.0426845	-0.132582	-0.161898	-0.183472	-0.187211	-0.20647	-0.22523	-0.235814	-0.256147	-0.149451	0.564042	-0.101066	-0.112272	-0.0830301	0.0610859	0.562125	0.576767	0.589172	0.610203	0.568348	0.572226	-0.0529101	-0.0530375	-0.0753996	-0.0526424	0.162166	0.161726	0.170798	0.0972452	-0.23707	0.155329	0.159345	0.14745	0.0575304	-0.115058	-0.115106	-0.115246	-0.11523	-0.115293	-0.11523	-0.115262	-0.115167	-0.115183	-0.110059
stxA	-0.0187488	0.150558	-0.0421512	-0.0566217	0.125214	-0.04251	-0.106389	-0.132064	-0.152378	-0.163739	-0.176096	-0.192321	-0.202616	-0.22015	-0.108999	0.409958	-0.0867329	-0.102699	-0.0718954	-0.151983	0.405402	0.417885	0.430668	0.255632	0.412907	0.412971	0.145842	0.146351	0.127852	0.162293	-0.0575511	-0.0578341	-0.0509944	-0.0661296	-0.192137	-0.0408233	-0.0512387	-0.0490545	0.277503	-0.0994749	-0.0995155	-0.0997789	-0.0997654	-0.0998194	-0.0997654	-0.0997924	-0.0997114	-0.0997249	-0.0952041
tccP2	0.0121677	0.0474059	-0.0206024	-0.000375091	0.0371371	-0.0207646	-0.046975	-0.059398	-0.0673888	-0.0734683	-0.0795625	-0.0863056	-0.0911045	-0.0961135	-0.0341464	0.144229	-0.0403651	-0.0479919	-0.033778	-0.112016	0.141628	0.146657	0.149909	0.0685851	0.143141	0.143421	0.0979603	0.0986485	0.0950891	0.118429	-0.068652	-0.0688024	-0.0656331	-0.055536	-0.0842631	-0.0612976	-0.0606476	-0.0658398	0.146107	-0.0468729	-0.0468919	-0.0470149	-0.0470086	-0.0470338	-0.0470086	-0.0470212	-0.0469834	-0.0469897	-0.0448785
tir	-0.0762456	0.160501	-0.0361412	-0.120247	0.199618	-0.0364226	-0.0907343	-0.113172	-0.129471	-0.134224	-0.149534	-0.161965	-0.176749	-0.185942	-0.0953156	0.495351	0.0408228	-0.098063	-0.0589303	0.256419	0.49417	0.505167	0.506724	0.655588	0.499421	0.502071	-0.249466	-0.24894	-0.250854	-0.228211	0.351179	0.350671	0.358487	0.279133	-0.0648568	0.326982	0.348955	0.319069	-0.0061727	0.0630275	0.0625063	0.0625039	0.0626408	0.0626375	0.0627498	0.062258	0.0622082	0.0623982	0.0583414
toxB	-0.174033	0.178433	-0.0426496	-0.21965	0.19124	-0.0429735	-0.105366	-0.132379	-0.150591	-0.161029	-0.177308	-0.189296	-0.20306	-0.217799	-0.144105	0.708324	-0.0843643	-0.114249	-0.0686602	0.174677	0.710931	0.69494	0.695493	0.725735	0.699194	0.704325	-0.165226	-0.164548	-0.183852	-0.151579	0.286808	0.28633	0.295108	0.204759	-0.184072	0.271983	0.284346	0.262934	0.164022	-0.0951813	-0.0952198	-0.0954702	-0.0954573	-0.0955086	-0.0954573	-0.095483	-0.095406	-0.0954188	-0.0911234
tsh	-0.00552529	-0.0975227	-0.0382341	0.219366	-0.131698	-0.0385278	0.0171773	0.0621308	0.0750639	0.0656348	0.0561935	0.0654412	0.0599256	0.0505696	0.0304313	0.116837	-0.0610919	-0.0979399	-0.0613454	0.195756	0.119254	0.107685	0.105528	0.132345	0.112777	0.113733	-0.186931	-0.186184	-0.203539	-0.172968	0.296612	0.296453	0.303734	0.279027	0.315037	0.303583	0.294571	0.301308	-0.0218905	-0.0781452	-0.0781827	-0.0784261	-0.0784136	-0.0784635	-0.0784136	-0.0784386	-0.0783638	-0.0783762	-0.0752758
ugd	-0.165936	0.253964	-0.0222646	-0.212497	0.259984	-0.0226523	0.0721918	0.0540603	0.04856	0.0467786	0.0482702	0.0478396	0.0491431	0.0408878	-0.0476069	0.043481	-0.104773	0.23403	0.307897	-0.170308	0.0431235	0.0425534	0.047509	0.0547997	0.0419208	0.0420269	0.164289	0.167762	0.151055	0.158863	-0.200533	-0.200619	-0.2005	-0.208218	-0.26202	-0.190803	-0.203231	-0.191328	-0.0242131	-0.120621	-0.120756	-0.121049	-0.12103	-0.121106	-0.12103	-0.121068	-0.120954	-0.120973	-0.115474
virA	-0.11314	0.274043	-0.0254528	-0.149876	0.22518	-0.0259299	0.00783933	-0.0122644	-0.0211967	-0.0205559	-0.0192278	-0.0169678	-0.0170426	-0.0241695	-0.0341061	0.0537087	-0.0787116	0.0511282	0.0386534	-0.129497	0.053311	0.0555759	0.0649084	0.0897539	0.0538794	0.0551973	0.12266	0.123058	0.110544	0.118746	-0.105191	-0.105244	-0.103647	-0.11146	-0.194756	-0.0979497	-0.107173	-0.0989434	-0.0511368	-0.0884775	-0.0885215	-0.088807	-0.0887924	-0.0888508	-0.0887924	-0.0888216	-0.0887338	-0.0887485	-0.084415
yagV.ecpE	0.0497982	0.0323692	0.00847518	0.0591525	0.0535108	0.00886683	-0.00517317	0.00261026	0.00713145	0.00726395	0.00532165	0.00028675	-0.00718011	-0.00781272	0.0292276	0.0347835	0.00917753	-0.00668933	0.0112775	0.0439187	0.0343334	0.0355585	0.029705	0.0122791	0.036183	0.0349968	-0.0238223	-0.0224925	-0.0102615	0.0102381	0.0833175	0.0833847	0.0827376	0.076948	0.0422235	0.0790925	0.0834255	0.0757782	0.0287388	0.0165633	0.0167044	0.0165614	0.0163822	0.0165039	0.0163822	0.0167406	0.0167897	0.0167705	0.0170341
ybtA	0.198924	-0.119805	0.071507	0.288637	-0.0802989	0.0720185	0.0382768	0.0730702	0.0839512	0.0827834	0.0891185	0.100865	0.106929	0.109383	0.0956293	-0.172311	0.178851	-0.0249357	0.0102319	0.152929	-0.171851	-0.176557	-0.177636	-0.213349	-0.175725	-0.177065	-0.140559	-0.141318	-0.101996	-0.098686	0.230422	0.230258	0.236612	0.255074	0.388825	0.266509	0.233885	0.254067	-0.0111979	0.210478	0.210568	0.211085	0.211055	0.211174	0.211055	0.211115	0.210936	0.210966	0.201175
ybtE	0.28928	-0.201123	0.118507	0.413547	-0.146577	0.119288	0.056415	0.11538	0.139169	0.145092	0.155619	0.169422	0.171409	0.179326	0.133502	-0.222984	0.252693	-0.0390024	0.0213452	0.219711	-0.222388	-0.226993	-0.230774	-0.30128	-0.225535	-0.227308	-0.214047	-0.213559	-0.15896	-0.175411	0.317952	0.317863	0.328368	0.351093	0.555114	0.365528	0.323212	0.347422	0.0295513	0.299399	0.299657	0.300359	0.300251	0.300422	0.300316	0.300337	0.300276	0.300188	0.286298
ybtP	0.289837	-0.200137	0.118308	0.414024	-0.145387	0.119092	0.0569252	0.116073	0.139857	0.145376	0.15581	0.169177	0.170884	0.178645	0.134106	-0.222598	0.252414	-0.0385538	0.0215401	0.219118	-0.221966	-0.226639	-0.230342	-0.301342	-0.225146	-0.226882	-0.213529	-0.21301	-0.158221	-0.17522	0.317514	0.317426	0.32795	0.350611	0.554567	0.365121	0.322748	0.34709	0.0302309	0.299252	0.299576	0.300214	0.300106	0.300277	0.300171	0.300452	0.300456	0.300564	0.286809
ybtQ	0.289864	-0.199405	0.118258	0.414385	-0.144735	0.119044	0.0570361	0.116122	0.139931	0.14544	0.155596	0.168789	0.170615	0.178379	0.133855	-0.221645	0.252303	-0.0386399	0.0210453	0.219069	-0.221012	-0.225612	-0.229353	-0.300893	-0.224194	-0.226004	-0.213435	-0.212948	-0.157831	-0.174746	0.317214	0.317127	0.327606	0.350328	0.554145	0.36466	0.322453	0.346769	0.0311021	0.298803	0.299062	0.299702	0.299659	0.29983	0.299854	0.30007	0.30027	0.300247	0.286258
ybtS	0.289675	-0.199864	0.118611	0.414122	-0.145183	0.119393	0.0569341	0.116061	0.139867	0.145592	0.155859	0.169246	0.171068	0.178623	0.133938	-0.221562	0.252247	-0.0389449	0.0210467	0.219326	-0.220964	-0.225541	-0.229287	-0.300749	-0.224116	-0.225927	-0.213681	-0.213225	-0.158326	-0.17493	0.317384	0.317327	0.327785	0.350508	0.554382	0.364918	0.32265	0.346954	0.0310137	0.298461	0.298786	0.299425	0.299317	0.299489	0.299382	0.299729	0.299928	0.299906	0.285914
ybtT	0.288657	-0.200612	0.118458	0.412846	-0.146437	0.119239	0.0560304	0.115004	0.13875	0.144668	0.155392	0.168897	0.171022	0.178819	0.134016	-0.222357	0.252377	-0.0393309	0.0213668	0.218489	-0.221756	-0.226347	-0.230062	-0.301494	-0.224916	-0.226726	-0.213094	-0.212636	-0.158105	-0.174406	0.317418	0.317391	0.32787	0.350564	0.554509	0.365008	0.322676	0.346834	0.0309465	0.298765	0.298893	0.299661	0.299618	0.299789	0.299618	0.299704	0.299447	0.299555	0.28558
ybtU	0.289564	-0.199187	0.118436	0.413963	-0.144523	0.119082	0.0563318	0.115517	0.139497	0.145034	0.155319	0.168761	0.17081	0.178629	0.134239	-0.222839	0.252307	-0.0382785	0.0212734	0.218254	-0.222215	-0.226819	-0.230474	-0.301673	-0.225377	-0.227187	-0.21291	-0.212391	-0.157642	-0.17436	0.317144	0.317056	0.327624	0.35022	0.553867	0.3647	0.322415	0.34669	0.030575	0.298368	0.298562	0.299268	0.299225	0.299397	0.299225	0.299637	0.299641	0.299683	0.285731
ybtX	0.290436	-0.199452	0.1186	0.414819	-0.144881	0.119384	0.057085	0.116363	0.139914	0.145288	0.155437	0.168532	0.170162	0.177822	0.133646	-0.222144	0.252285	-0.0381119	0.0208679	0.218907	-0.221518	-0.226094	-0.229789	-0.300905	-0.224685	-0.226458	-0.213413	-0.212927	-0.158032	-0.175185	0.317169	0.317082	0.327584	0.350242	0.554023	0.364654	0.322411	0.346679	0.0304653	0.298753	0.299012	0.299653	0.29961	0.299781	0.299675	0.300021	0.300221	0.300263	0.286194
ykgK.ecpR	0.169336	-0.0397214	0.028513	0.226033	0.0101667	0.02882	0.0103224	0.0415633	0.056471	0.059216	0.0587381	0.0579972	0.0502977	0.0528856	0.0715633	-0.0464912	0.116924	-0.0203419	0.011936	0.124949	-0.046438	-0.0486675	-0.0552638	-0.0917825	-0.0471012	-0.0492781	-0.101461	-0.0999846	-0.075362	-0.0497342	0.210183	0.210268	0.213335	0.214774	0.254709	0.222726	0.212774	0.213332	0.0358308	0.137603	0.13796	0.137999	0.137978	0.138062	0.137978	0.138387	0.13863	0.13865	0.132054
[truncated: 192 more columns]

## Sheet: Table S10
Source curated	Clinical (%)	ExPEC (%)	Healthy-Community (%)	IPEC (%)	Mixed (%)	ND (%)	Non Pathogen (%)	Pathogen (%)
REG0071_NC_002655.c3655372.3654380_.Escherichia_coli_O157.H7_str._EDL933.	99.4718	99.6638	99.6497	99.327	99.3711	99.4774	100	99.284
REG0072_NC_002655.5033893.5034810_.Escherichia_coli_O157.H7_str._EDL933.	100	99.9123	99.8249	99.9579	100	99.9681	100	100
REG0073_NC_002655.c1829903.1829490_.Escherichia_coli_O157.H7_str._EDL933.	0.96831	0.994007	1.57618	37.6364	4.40252	3.36179	4.91803	0.71599
REG0171_NC_008563.c1456163.1455411_.Escherichia_coli_APEC_O1.	99.2958	99.9659	100	99.9486	100	99.6658	100	99.5227
REG0248_NC_017627.c41877.41080_.Escherichia_coli_042.	4.22535	0.648053	0.175131	0.140216	0	2.95923	0.546448	6.92124
REG0249_NC_017626.3772795.3773091_.Escherichia_coli_042.	99.8239	99.9951	100	99.9953	100	99.997	100	99.7613
REG0250_NC_017626.c1377244.1376831_.Escherichia_coli_042.	98.4155	98.9719	98.4238	62.3262	95.5975	96.6139	95.082	98.8067
REG0251_NC_017626.c787364.786918_.Escherichia_coli_042.	61.2676	57.3795	55.1664	82.0757	46.5409	62.8334	57.377	70.8831
REG0252_NC_017626.c3862007.3861171_.Escherichia_coli_042.	3.60915	3.90781	5.07881	0.107499	1.88679	1.64823	3.27869	3.34129
REG0270_NZ_CP025328.c729920.729474_.Escherichia_coli.	20.5106	30.9847	30.648	3.0053	30.1887	8.48423	19.1257	15.2745
REG0271_JACEFV010000001.c1745194.1744748_.Escherichia_coli.	17.9577	11.6211	14.0105	14.9167	23.2704	28.6671	23.4973	13.8425
REG0272_JACEFV010000002.105877.106713_.Escherichia_coli.	96.3908	96.0922	94.9212	99.8925	98.1132	98.3487	96.7213	96.6587
REG0273_NZ_CP007149.c4361510.4360812_.Escherichia_coli_RS218.	99.912	99.9805	100	99.9953	100	99.9863	100	100
REG0274_NZ_CP007149.214947.215657_.Escherichia_coli_RS218.	99.7359	99.9805	100	99.9673	99.3711	99.9742	100	99.7613
REG0357_NZ_CP006632.2271464.2272867_.Escherichia_coli_PCN033.	99.4718	99.8684	100	99.9486	100	99.9164	98.9071	100
REG0358_NZ_CP006632.2272864.2273586_.Escherichia_coli_PCN033.	100	99.9318	100	99.993	100	99.9499	100	100
REG0362_NZ_CP006632.2429320.2429970_.Escherichia_coli_PCN033.	99.2958	99.8197	99.6497	99.9322	99.3711	99.605	100	99.7613

## Sheet: Table S11
	CT6SSi2	CT6SSi1	CT6SSi4b	PT6SSi2	PT6SSi1	PT6SSi4b	CMT6SSi2	CMT6SSi1	CMT6SSi4b	PMT6SSi2	PMT6SSi1	PMT6SSi4b	CST6SSi2	CST6SSi1	CST6SSi4b	PST6SSi2	PST6SSi1	PST6SSi4b	REG0073	REG0250	REG0251	REG0270	REG0271
CT6SSi2	1	-0,059210239	0,08590098	0,81502679	0,063127303	0,086072715	0,702035701	0,215718493	0,085733081	0,646642449	0,390759719	0,086132486	0,944094778	-0,0593625	0,085853746	0,815730033	0,06270682	0,0861923	-0,202977059	0,203024536	-0,214868446	0,536839213	-0,156912553
CT6SSi1	-0,059210239	1	-0,005486215	-0,155746111	0,732059135	-0,006286799	-0,025119228	0,149247302	-0,00562491	-0,174252485	0,036281849	-0,00623296	-0,039541164	0,999921131	-0,005516038	-0,155371198	0,732217077	-0,00617909	0,226226838	-0,226186968	0,132440171	-0,137594578	-0,047678656
CT6SSi4b	0,08590098	-0,005486215	1	0,061038333	0,008342042	0,992462833	-0,036672616	-0,007210154	0,999390258	-0,055527745	0,012161428	0,992761109	0,094213683	-0,005477546	0,999390081	0,061149056	0,008366051	0,99305965	-0,045810567	0,045879505	-0,024501576	-0,038670787	0,056810962
PT6SSi2	0,81502679	-0,155746111	0,061038333	1	-0,077726644	0,061030707	0,572082953	0,181993514	0,060887151	0,834076835	0,309405569	0,06109099	0,769462536	-0,155871831	0,061008846	0,999137897	-0,078066076	0,061151313	-0,249317259	0,248978676	-0,117178441	0,448864186	-0,202261746
PT6SSi1	0,063127303	0,732059135	0,008342042	-0,077726644	1	0,008012735	0,007786652	0,10928583	0,00820496	-0,176947421	0,308474947	0,00809114	0,027366947	0,732001399	0,008363132	-0,077867894	0,999784297	0,008169593	0,271550419	-0,271484989	0,095549864	0,059473046	-0,153076343
PT6SSi4b	0,086072715	-0,006286799	0,992462833	0,061030707	0,008012735	1	-0,036799824	-0,007365411	0,99185757	-0,055839445	0,012358037	0,999699549	0,094431558	-0,006278075	0,991857511	0,061142094	0,008036936	0,999399012	-0,046158471	0,046227932	-0,025053872	-0,038743824	0,057493876
CMT6SSi2	0,702035701	-0,025119228	-0,036672616	0,572082953	0,007786652	-0,036799824	1	0,220125503	-0,036672616	0,685978905	0,228357895	-0,036786253	0,74141163	-0,025237388	-0,036645362	0,572577553	0,007383735	-0,036772678	-0,145491708	0,145438328	-0,062732121	0,272942947	-0,132611674
CMT6SSi1	0,215718493	0,149247302	-0,007210154	0,181993514	0,10928583	-0,007365411	0,220125503	1	-0,007210154	0,16120131	0,354488965	-0,007359236	0,183710525	0,148876575	-0,007197653	0,181740477	0,10930947	-0,007353059	-0,046533569	0,046432829	-0,150796258	0,315030548	-0,064018726
CMT6SSi4b	0,085733081	-0,00562491	0,999390258	0,060887151	0,00820496	0,99185757	-0,036672616	-0,007210154	1	-0,055527745	0,012161428	0,992155669	0,094039849	-0,005616243	0,998779976	0,060997817	0,008228972	0,992454032	-0,045615006	0,045684154	-0,024501576	-0,038670787	0,056810962
PMT6SSi2	0,646642449	-0,174252485	-0,055527745	0,834076835	-0,176947421	-0,055839445	0,685978905	0,16120131	-0,055527745	1	0,164712504	-0,055820423	0,691280719	-0,174327655	-0,055489486	0,834180116	-0,177315008	-0,055801396	-0,211915535	0,211438662	-0,029504915	0,321956014	-0,207120284
PMT6SSi1	0,390759719	0,036281849	0,012161428	0,309405569	0,308474947	0,012358037	0,228357895	0,354488965	0,012161428	0,164712504	1	0,012385118	0,275898941	0,036059399	0,012215949	0,308374529	0,307899413	0,012412216	-0,114029948	0,113777638	-0,222663032	0,578838499	-0,179518919
PMT6SSi4b	0,086132486	-0,00623296	0,992761109	0,06109099	0,00809114	0,999699549	-0,036786253	-0,007359236	0,992155669	-0,055820423	0,012385118	1	0,094491845	-0,006224238	0,992155605	0,061202372	0,008115332	0,999098028	-0,046144603	0,046214043	-0,025107369	-0,038732052	0,057545896
CST6SSi2	0,944094778	-0,039541164	0,094213683	0,769462536	0,027366947	0,094431558	0,74141163	0,183710525	0,094039849	0,691280719	0,275898941	0,094491845	1	-0,03966255	0,094161561	0,770126464	0,026922566	0,094552175	-0,191241378	0,191262076	-0,154465395	0,419879888	-0,138164287
CST6SSi1	-0,0593625	0,999921131	-0,005477546	-0,155871831	0,732001399	-0,006278075	-0,025237388	0,148876575	-0,005616243	-0,174327655	0,036059399	-0,006224238	-0,03966255	1	-0,005507375	-0,155497019	0,732159328	-0,00617037	0,226261622	-0,226221798	0,132555517	-0,137822983	-0,047639077
CST6SSi4b	0,085853746	-0,005516038	0,999390081	0,061008846	0,008363132	0,991857511	-0,036645362	-0,007197653	0,998779976	-0,055489486	0,012215949	0,992155605	0,094161561	-0,005507375	1	0,061119504	0,008387125	0,992453964	-0,045782626	0,045851522	-0,024316716	-0,038647201	0,056583097
PST6SSi2	0,815730033	-0,155371198	0,061149056	0,999137897	-0,077867894	0,061142094	0,572577553	0,181740477	0,060997817	0,834180116	0,308374529	0,061202372	0,770126464	-0,155497019	0,061119504	1	-0,078207616	0,061262692	-0,249096201	0,248757017	-0,116592862	0,447534118	-0,201933419
PST6SSi1	0,06270682	0,732217077	0,008366051	-0,078066076	0,999784297	0,008036936	0,007383735	0,10930947	0,008228972	-0,177315008	0,307899413	0,008115332	0,026922566	0,732159328	0,008387125	-0,078207616	1	0,008193775	0,271630344	-0,271565046	0,095762541	0,058995132	-0,152960942
PST6SSi4b	0,0861923	-0,00617909	0,99305965	0,061151313	0,008169593	0,999399012	-0,036772678	-0,007353059	0,992454032	-0,055801396	0,012412216	0,999098028	0,094552175	-0,00617037	0,992453964	0,061262692	0,008193775	1	-0,046130731	0,04620015	-0,024870583	-0,038720277	0,057267829
REG0073	-0,202977059	0,226226838	-0,045810567	-0,249317259	0,271550419	-0,046158471	-0,145491708	-0,046533569	-0,045615006	-0,211915535	-0,114029948	-0,046144603	-0,191241378	0,226261622	-0,045782626	-0,249096201	0,271630344	-0,046130731	1	-0,998497423	0,275198399	-0,138596411	-0,209174773
REG0250	0,203024536	-0,226186968	0,045879505	0,248978676	-0,271484989	0,046227932	0,145438328	0,046432829	0,045684154	0,211438662	0,113777638	0,046214043	0,191262076	-0,226221798	0,045851522	0,248757017	-0,271565046	0,04620015	-0,998497423	1	-0,274914181	0,138520121	0,208908419
REG0251	-0,214868446	0,132440171	-0,024501576	-0,117178441	0,095549864	-0,025053872	-0,062732121	-0,150796258	-0,024501576	-0,029504915	-0,222663032	-0,025107369	-0,154465395	0,132555517	-0,024316716	-0,116592862	0,095762541	-0,024870583	0,275198399	-0,274914181	1	-0,500808684	-0,762194494
REG0270	0,536839213	-0,137594578	-0,038670787	0,448864186	0,059473046	-0,038743824	0,272942947	0,315030548	-0,038670787	0,321956014	0,578838499	-0,038732052	0,419879888	-0,137822983	-0,038647201	0,447534118	0,058995132	-0,038720277	-0,138596411	0,138520121	-0,500808684	1	-0,178058733
REG0271	-0,156912553	-0,047678656	0,056810962	-0,202261746	-0,153076343	0,057493876	-0,132611674	-0,064018726	0,056810962	-0,207120284	-0,179518919	0,057545896	-0,138164287	-0,047639077	0,056583097	-0,201933419	-0,152960942	0,057267829	-0,209174773	0,208908419	-0,762194494	-0,178058733	1

[truncated: 3 more sheets: Table S12, Table S13, Table S14]
